# Supplementary material for: DEGAS: De Novo Discovery of Dysregulated Pathways in Human Diseases
Source: PLoS One. 2010 Oct 19;5(10):e13367. doi: 10.1371/journal.pone.0013367 (PMC2957424; doi:10.1371/journal.pone.0013367)
Supplement: File S1 — Sources of interactions in the protein-protein interaction network (1.99 MB XLS) [file pone.0013367.s005.xls]

## Sheet: source_summary
Source identifier(s)	Type	Source	Pubmed ID	Number of edges
IntAct:-|Literature:EwingTAP:15	Protein-Protein	IntAct:-|Literature:EwingTAP	17353931	12149
SPIKE database:1	Protein-Protein	SPIKE database	18289391	11131
BioGRID:2368|Intact:3	Protein-Protein	BioGRID:2368|IntAct:-	16189514	6310
HPRD:01820:13222|Intact:2	Protein-Protein	HPRD:01820:13222|IntAct:-	16169070	3454
HPRD:00218:05088|Intact:26	Protein-Protein	HPRD:00218:05088|IntAct:-	16713569	709
HPRD:15899:04484|HPRD:08493:04484:30	Protein-Protein	HPRD:15899:04484|HPRD:08493:04484	15231748	667
SPIKE database:258	Protein-Dna	SPIKE database	18289391	505
HPRD:01822:11680|HPRD:01547:01822:22	Protein-Protein	HPRD:01822:11680|HPRD:01547:01822	15761153	427
HPRD:09474:05639|HPRD:05639:05562:72	Protein-Protein	HPRD:09474:05639|HPRD:05639:05562	15324660	296
HPRD:16186:16180|Intact:209	Protein-Protein	HPRD:16186:16180|IntAct:-	15231747	296
Literature:ProlexisHD|Literature:ProlexisHD:110	Protein-Protein	Literature:ProlexisHD|Literature:ProlexisHD	17500595	185
HPRD:09901:02198|Intact:70	Protein-Protein	HPRD:09901:02198|IntAct:-	12421765	125
HPRD:12028:07281|Intact:31	Protein-Protein	HPRD:12028:07281|IntAct:-	14667819	106
HPRD:04533:00298|Intact:537	Protein-Protein	HPRD:04533:00298|IntAct:-	15232106	96
BioGRID:137	Protein-Protein	BioGRID	15778465	90
BioGRID:200|HPRD:03544:00303:4	Protein-Protein	BioGRID:200|HPRD:03544:00303	12614612	86
BioGRID:54	Protein-Protein	BioGRID	15659383	78
HPRD:10584:08447|HPRD:10584:01302:358	Protein-Protein	HPRD:10584:08447|HPRD:10584:01302	16236267	74
NANOG network:39	Protein-Protein	NANOG network	17093407	64
HPRD:14383:04357|Intact:41	Protein-Protein	HPRD:14383:04357|IntAct:-	14638676	61
HPRD:16302:15926|HPRD:04095:01502:439	Protein-Protein	HPRD:16302:15926|HPRD:04095:01502	10862698	58
HPRD:05208:04434|HPRD:06473:03007:134	Protein-Protein	HPRD:05208:04434|HPRD:06473:03007	16637659	55
BioGRID:236	Protein-Protein	BioGRID	14499622	54
HPRD:04540:03337|HPRD:07036:05521:561	Protein-Protein	HPRD:04540:03337|HPRD:07036:05521	15451426	53
HPRD:16642:12106|HPRD:05877:10850:176	Protein-Protein	HPRD:16642:12106|HPRD:05877:10850	16730941	53
BioGRID:1065	Protein-Protein	BioGRID	15146077	48
HPRD:01646:03375|HPRD:06687:01646:536	Protein-Protein	HPRD:01646:03375|HPRD:06687:01646	15862967	48
HPRD:18167:15983|HPRD:18167:11876:967	Protein-Protein	HPRD:18167:15983|HPRD:18167:11876	14580349	47
HPRD:18043:05247|HPRD:18043:03206:337	Protein-Protein	HPRD:18043:05247|HPRD:18043:03206	14559993	46
BioGRID:2517|HPRD:00390:00218:1774	Protein-Protein	BioGRID:2517|HPRD:00390:00218	10783165	45
HPRD:09401:03758|HPRD:09509:16222:662	Protein-Protein	HPRD:09401:03758|HPRD:09509:16222	11719186	44
HPRD:01502:00309|Intact:1179	Protein-Protein	HPRD:01502:00309|IntAct:-	14676191	40
HPRD:01016:01014|HPRD:15383:12573:483	Protein-Protein	HPRD:01016:01014|HPRD:15383:12573	11591653	40
HPRD:05017:00032|HPRD:08406:05014:732	Protein-Protein	HPRD:05017:00032|HPRD:08406:05014	12522145	39
HPRD:03334:03283|HPRD:04893:03334:2046	Protein-Protein	HPRD:03334:03283|HPRD:04893:03334	14760703	37
HPRD:03387:14878|HPRD:03387:00616:687	Protein-Protein	HPRD:03387:14878|HPRD:03387:00616	16289162	34
HPRD:03331:01265|Intact:140	Protein-Protein	HPRD:03331:01265|IntAct:-	12620389	33
HPRD:15991:01859|HPRD:09888:05146:16	Protein-Protein	HPRD:15991:01859|HPRD:09888:05146	11285227	33
BioGRID:3892|HPRD:05345:05070:2161	Protein-Protein	BioGRID:3892|HPRD:05345:05070	12578829	32
HPRD:14709:06991|HPRD:06991:05439:606	Protein-Protein	HPRD:14709:06991|HPRD:06991:05439	12584197	32
HPRD:16175:00551|HPRD:16175:00296:936	Protein-Protein	HPRD:16175:00551|HPRD:16175:00296	16582099	31
BioGRID:2506|HPRD:09156:00218:1365	Protein-Protein	BioGRID:2506|HPRD:09156:00218	9159119	31
HPRD:00688:09522|HPRD:00688:11613:1238	Protein-Protein	HPRD:00688:09522|HPRD:00688:11613	16396496	31
HPRD:05352:02880|HPRD:02880:01083:712	Protein-Protein	HPRD:05352:02880|HPRD:02880:01083	15188402	30
HPRD:03270:01228|HPRD:01228:00295:477	Protein-Protein	HPRD:03270:01228|HPRD:01228:00295	11748221	29
BioGRID:3725|HPRD:05874:04472:1128	Protein-Protein	BioGRID:3725|HPRD:05874:04472	12015313	29
HPRD:05247:03422|HPRD:04745:03422:1534	Protein-Protein	HPRD:05247:03422|HPRD:04745:03422	15121898	27
BioGRID:748	Protein-Protein	BioGRID	12956947	26
HPRD:10995:01872|HPRD:10995:03306:2088	Protein-Protein	HPRD:10995:01872|HPRD:10995:03306	15456888	25
BioGRID:3101|HPRD:10470:02247:1264	Protein-Protein	BioGRID:3101|HPRD:10470:02247	14527413	25
BioGRID:2908|Intact:847	Protein-Protein	BioGRID:2908|IntAct:-	15102850	25
BioGRID:3554|HPRD:09800:03143:722	Protein-Protein	BioGRID:3554|HPRD:09800:03143	12493763	24
BioGRID:13|Intact:3371	Protein-Protein	BioGRID:13|IntAct:-	12812986	24
HPRD:05809:00796|Intact:818	Protein-Protein	HPRD:05809:00796|IntAct:-	12029088	24
BioGRID:3274|HPRD:10416:03437:1813	Protein-Protein	BioGRID:3274|HPRD:10416:03437	12837248	23
BioGRID:382	Protein-Protein	BioGRID	16729043	23
HPRD:01167:00243|HPRD:03780:00243:267	Protein-Protein	HPRD:01167:00243|HPRD:03780:00243	10757985	23
HPRD:04108:01851|BioGRID:2983:842	Protein-Protein	HPRD:04108:01851|BioGRID:2983	14697242	23
BioGRID:2387|HPRD:12002:08870:412	Protein-Protein	BioGRID:2387|HPRD:12002:08870	15694340	22
HPRD:01726:00948|HPRD:01726:00949:1878	Protein-Protein	HPRD:01726:00948|HPRD:01726:00949	12606711	22
HPRD:03754:11803|HPRD:04412:06786:454	Protein-Protein	HPRD:03754:11803|HPRD:04412:06786	16620772	22
BioGRID:3681|HPRD:04653:04231:2573	Protein-Protein	BioGRID:3681|HPRD:04653:04231	10444591	22
HPRD:02815:02164|HPRD:09083:03141:812	Protein-Protein	HPRD:02815:02164|HPRD:09083:03141	15024025	22
HPRD:03811:00128|HPRD:04020:01000:21	Protein-Protein	HPRD:03811:00128|HPRD:04020:01000	9169421	22
HPRD:01453:00135|HPRD:09128:01453:1670	Protein-Protein	HPRD:01453:00135|HPRD:09128:01453	15146195	21
HPRD:00253:07741|HPRD:00253:08904:664	Protein-Protein	HPRD:00253:07741|HPRD:00253:08904	12358155	21
HPRD:05105:15946|HPRD:15946:05826:1121	Protein-Protein	HPRD:05105:15946|HPRD:15946:05826	9201987	21
BioGRID:3456|Intact:1539	Protein-Protein	BioGRID:3456|IntAct:-	12670868	21
BioGRID:2570|HPRD:00218:06465:347	Protein-Protein	BioGRID:2570|HPRD:00218:06465	14636569	21
BioGRID:2949|HPRD:10040:09083:390	Protein-Protein	BioGRID:2949|HPRD:10040:09083	14960569	21
BioGRID:80|HPRD:02509:01726:362	Protein-Protein	BioGRID:80|HPRD:02509:01726	10827173	21
HPRD:16646:09143|Intact:876	Protein-Protein	HPRD:16646:09143|IntAct:-	12963728	21
HPRD:02333:05129|HPRD:02333:01208:2206	Protein-Protein	HPRD:02333:05129|HPRD:02333:01208	15452121	20
BioGRID:3668|HPRD:04459:03364:105	Protein-Protein	BioGRID:3668|HPRD:04459:03364	8895581	20
BioGRID:3640|HPRD:09690:03435:2054	Protein-Protein	BioGRID:3640|HPRD:09690:03435	11238380	20
HPRD:04380:01899|HPRD:06903:04380:204	Protein-Protein	HPRD:04380:01899|HPRD:06903:04380	15527767	20
HPRD:04392:04391|HPRD:04392:01552:3423	Protein-Protein	HPRD:04392:04391|HPRD:04392:01552	9624153	20
HPRD:16167:00215|HPRD:04451:03185:5345	Protein-Protein	HPRD:16167:00215|HPRD:04451:03185	12433946	19
BioGRID:3214|Intact:225	Protein-Protein	BioGRID:3214|IntAct:-	12887920	19
BioGRID:3179|HPRD:04633:01859:3515	Protein-Protein	BioGRID:3179|HPRD:04633:01859	12920132	19
HPRD:06285:06281|HPRD:06286:06283:1704	Protein-Protein	HPRD:06285:06281|HPRD:06286:06283	11920408	19
HPRD:00845:02534|HPRD:00852:02534:1546	Protein-Protein	HPRD:00845:02534|HPRD:00852:02534	11585930	19
HPRD:00579:03029|Intact:2784	Protein-Protein	HPRD:00579:03029|IntAct:-	16799092	18
HPRD:01822:12086|HPRD:04106:03171:190	Protein-Protein	HPRD:01822:12086|HPRD:04106:03171	11279102	18
BioGRID:2432|Intact:1538	Protein-Protein	BioGRID:2432|IntAct:-	15199122	18
HPRD:18001:09358|Intact:305	Protein-Protein	HPRD:18001:09358|IntAct:-	15096576	18
HPRD:11821:04232|HPRD:02911:02183:3125	Protein-Protein	HPRD:11821:04232|HPRD:02911:02183	12628926	17
HPRD:15991:03256|HPRD:15991:09123:1343	Protein-Protein	HPRD:15991:03256|HPRD:15991:09123	11337588	17
BioGRID:3670|HPRD:03440:00455:255	Protein-Protein	BioGRID:3670|HPRD:03440:00455	9891079	17
HPRD:16642:18135|HPRD:16847:14396:1919	Protein-Protein	HPRD:16642:18135|HPRD:16847:14396	14505570	17
BioGRID:522|HPRD:02664:01168:1846	Protein-Protein	BioGRID:522|HPRD:02664:01168	9242638	17
HPRD:02666:01345|HPRD:02666:08354:386	Protein-Protein	HPRD:02666:01345|HPRD:02666:08354	11278902	17
BioGRID:3369|HPRD:02693:02439:704	Protein-Protein	BioGRID:3369|HPRD:02693:02439	12748276	17
BioGRID:3867|HPRD:08916:05389:1095	Protein-Protein	BioGRID:3867|HPRD:08916:05389	9710619	16
BioGRID:165|HPRD:06060:00886:4416	Protein-Protein	BioGRID:165|HPRD:06060:00886	11984006	16
HPRD:02060:05884|HPRD:00318:03119:1030	Protein-Protein	HPRD:02060:05884|HPRD:00318:03119	16482509	16
BioGRID:928	Protein-Protein	BioGRID	12032298	16
HPRD:09334:01423|HPRD:03171:03001:533	Protein-Protein	HPRD:09334:01423|HPRD:03171:03001	9819414	16
HPRD:07205:01796|Intact:97	Protein-Protein	HPRD:07205:01796|IntAct:-	10976766	16
BioGRID:1108|HPRD:06113:05280:2832	Protein-Protein	BioGRID:1108|HPRD:06113:05280	12927788	16
BioGRID:2351|HPRD:00233:11451:2299	Protein-Protein	BioGRID:2351|HPRD:00233:11451	12923177	16
HPRD:01289:01492|HPRD:00634:01289:175	Protein-Protein	HPRD:01289:01492|HPRD:00634:01289	8663044	16
HPRD:01778:00454|HPRD:12050:01778:4129	Protein-Protein	HPRD:01778:00454|HPRD:12050:01778	11310559	16
BioGRID:3472|HPRD:04254:01818:1460	Protein-Protein	BioGRID:3472|HPRD:04254:01818	12660246	16
HPRD:04829:09112|HPRD:06191:06982:2430	Protein-Protein	HPRD:04829:09112|HPRD:06191:06982	15553237	16
HPRD:04078:05860|HPRD:02534:10314:396	Protein-Protein	HPRD:04078:05860|HPRD:02534:10314	16051665	16
HPRD:06316:02105|Intact:555	Protein-Protein	HPRD:06316:02105|IntAct:-	11260256	15
BioGRID:3496|HPRD:11476:01899:516	Protein-Protein	BioGRID:3496|HPRD:11476:01899	12639940	15
BioGRID:3388|HPRD:18015:10661:3481	Protein-Protein	BioGRID:3388|HPRD:18015:10661	12724404	15
BioGRID:2407|HPRD:12379:05130:166	Protein-Protein	BioGRID:2407|HPRD:12379:05130	15502821	15
BioGRID:2891|HPRD:14853:12174:1236	Protein-Protein	BioGRID:2891|HPRD:14853:12174	15146057	15
BioGRID:2352|HPRD:10918:06784:1581	Protein-Protein	BioGRID:2352|HPRD:10918:06784	14506234	15
HPRD:05463:03539|HPRD:03950:03539:1491	Protein-Protein	HPRD:05463:03539|HPRD:03950:03539	11279055	15
BioGRID:1044	Protein-Protein	BioGRID	12482968	15
HPRD:10517:05859|HPRD:07600:03038:1156	Protein-Protein	HPRD:10517:05859|HPRD:07600:03038	12065586	15
HPRD:09212:05829|HPRD:09212:03438:32	Protein-Protein	HPRD:09212:05829|HPRD:09212:03438	16484223	15
BioGRID:666|Intact:28	Protein-Protein	BioGRID:666|IntAct:-	10545207	14
HPRD:05725:16172|HPRD:17624:05133:1163	Protein-Protein	HPRD:05725:16172|HPRD:17624:05133	11842093	14
BioGRID:3705|HPRD:04459:00032:106	Protein-Protein	BioGRID:3705|HPRD:04459:00032	9845365	14
BioGRID:95	Protein-Protein	BioGRID	11013263	14
HPRD:05382:02679|BioGRID:318:146	Protein-Protein	HPRD:05382:02679|BioGRID:318	10872826	14
HPRD:09467:01158|HPRD:09467:01496:1255	Protein-Protein	HPRD:09467:01158|HPRD:09467:01496	9628874	14
BioGRID:3592|HPRD:15476:11878:505	Protein-Protein	BioGRID:3592|HPRD:15476:11878	11931768	14
BioGRID:3693|HPRD:09071:01859:1389	Protein-Protein	BioGRID:3693|HPRD:09071:01859	10961991	14
HPRD:05994:04241|HPRD:04380:05994:973	Protein-Protein	HPRD:05994:04241|HPRD:04380:05994	12650946	14
HPRD:03959:12299|HPRD:05491:02875:1293	Protein-Protein	HPRD:03959:12299|HPRD:05491:02875	12052866	14
HPRD:00738:16752|HPRD:00529:06817:1541	Protein-Protein	HPRD:00738:16752|HPRD:00529:06817	12805554	14
HPRD:12049:04305|HPRD:11081:04314:1757	Protein-Protein	HPRD:12049:04305|HPRD:11081:04314	10861224	14
BioGRID:998|HPRD:05146:01577:1994	Protein-Protein	BioGRID:998|HPRD:05146:01577	7776974	14
BioGRID:1021|HPRD:06160:04829:2458	Protein-Protein	BioGRID:1021|HPRD:06160:04829	14531806	14
BioGRID:3107|HPRD:11740:04889:1205	Protein-Protein	BioGRID:3107|HPRD:11740:04889	14519125	14
HPRD:10635:04638|HPRD:10635:09347:1387	Protein-Protein	HPRD:10635:04638|HPRD:10635:09347	14665628	14
HPRD:04669:02694|HPRD:04669:01284:3038	Protein-Protein	HPRD:04669:02694|HPRD:04669:01284	10022833	13
HPRD:03230:03167|BioGRID:241:1126	Protein-Protein	HPRD:03230:03167|BioGRID:241	12149192	13
BioGRID:494|HPRD:11043:00883:4041	Protein-Protein	BioGRID:494|HPRD:11043:00883	9700202	13
HPRD:17447:16371|HPRD:09015:01503:2990	Protein-Protein	HPRD:17447:16371|HPRD:09015:01503	12809483	13
BioGRID:1440|Intact:458	Protein-Protein	BioGRID:1440|IntAct:-	10704444	13
HPRD:03708:03652|HPRD:03709:03652:114	Protein-Protein	HPRD:03708:03652|HPRD:03709:03652	11205743	13
HPRD:03143:01575|BioGRID:3648:1436	Protein-Protein	HPRD:03143:01575|BioGRID:3648	10490602	13
HPRD:09402:01141|Intact:2818	Protein-Protein	HPRD:09402:01141|IntAct:-	14594945	13
HPRD:06847:05569|Intact:461	Protein-Protein	HPRD:06847:05569|IntAct:-	14690447	13
HPRD:03570:01577|HPRD:06780:03570:292	Protein-Protein	HPRD:03570:01577|HPRD:06780:03570	9267036	13
HPRD:16221:03758|Intact:527	Protein-Protein	HPRD:16221:03758|IntAct:-	12419256	13
HPRD:05772:00496|HPRD:05772:00150:764	Protein-Protein	HPRD:05772:00496|HPRD:05772:00150	10790433	13
BioGRID:3284|HPRD:04415:03962:2421	Protein-Protein	BioGRID:3284|HPRD:04415:03962	12828989	13
HPRD:00558:03184|HPRD:04193:00886:1611	Protein-Protein	HPRD:00558:03184|HPRD:04193:00886	16368544	13
BioGRID:3530|Intact:5844	Protein-Protein	BioGRID:3530|IntAct:-	12609982	13
BioGRID:3118|HPRD:11894:09211:1504	Protein-Protein	BioGRID:3118|HPRD:11894:09211	14505576	12
HPRD:04386:01456|HPRD:06026:01456:1067	Protein-Protein	HPRD:04386:01456|HPRD:06026:01456	12171929	12
HPRD:08916:09036|HPRD:04386:02511:1452	Protein-Protein	HPRD:08916:09036|HPRD:04386:02511	11149922	12
BioGRID:3183|HPRD:03438:00679:1487	Protein-Protein	BioGRID:3183|HPRD:03438:00679	12917342	12
BioGRID:1980|HPRD:03007:05203:1345	Protein-Protein	BioGRID:1980|HPRD:03007:05203	12067714	12
BioGRID:447|HPRD:04329:00698:431	Protein-Protein	BioGRID:447|HPRD:04329:00698	10479680	12
HPRD:18146:02164|HPRD:18146:00032:338	Protein-Protein	HPRD:18146:02164|HPRD:18146:00032	15673434	12
BioGRID:2012|HPRD:15550:04762:152	Protein-Protein	BioGRID:2012|HPRD:15550:04762	15107846	12
BioGRID:1014|HPRD:03999:01872:1471	Protein-Protein	BioGRID:1014|HPRD:03999:01872	9447963	12
HPRD:16252:00218|BioGRID:2595:20	Protein-Protein	HPRD:16252:00218|BioGRID:2595	12607005	12
HPRD:00745:01287|HPRD:01287:09033:619	Protein-Protein	HPRD:00745:01287|HPRD:01287:09033	11071635	12
HPRD:05545:03833|HPRD:16313:05123:3036	Protein-Protein	HPRD:05545:03833|HPRD:16313:05123	12721283	12
HPRD:02264:02260|HPRD:05782:02260:1459	Protein-Protein	HPRD:02264:02260|HPRD:05782:02260	11073998	12
BioGRID:164|HPRD:03757:00242:4445	Protein-Protein	BioGRID:164|HPRD:03757:00242	12032157	12
HPRD:02542:02610|HPRD:02542:04712:2449	Protein-Protein	HPRD:02542:02610|HPRD:02542:04712	16582619	12
BioGRID:2255|Intact:997	Protein-Protein	BioGRID:2255|IntAct:-	14755250	12
HPRD:03352:01649|HPRD:03352:00513:1575	Protein-Protein	HPRD:03352:01649|HPRD:03352:00513	8999895	12
HPRD:11366:05043|HPRD:11366:03960:2229	Protein-Protein	HPRD:11366:05043|HPRD:11366:03960	15032605	12
HPRD:01512:01763|HPRD:00289:02960:5161	Protein-Protein	HPRD:01512:01763|HPRD:00289:02960	10978167	11
HPRD:09095:03976|HPRD:02588:02586:436	Protein-Protein	HPRD:09095:03976|HPRD:02588:02586	10706668	11
HPRD:01638:07426|HPRD:01638:11958:919	Protein-Protein	HPRD:01638:07426|HPRD:01638:11958	16537434	11
HPRD:04386:01243|HPRD:04386:06295:7679	Protein-Protein	HPRD:04386:01243|HPRD:04386:06295	15034300	11
BioGRID:3086|HPRD:00019:13276:2468	Protein-Protein	BioGRID:3086|HPRD:00019:13276	14565974	11
HPRD:04061:03221|HPRD:01283:00645:2078	Protein-Protein	HPRD:04061:03221|HPRD:01283:00645	15084259	11
BioGRID:3645	Protein-Protein	BioGRID	12612084	11
BioGRID:1268|HPRD:10463:02209:534	Protein-Protein	BioGRID:1268|HPRD:10463:02209	12762840	11
HPRD:03134:03746|HPRD:10202:08912:1496	Protein-Protein	HPRD:03134:03746|HPRD:10202:08912	11438723	11
BioGRID:2067|HPRD:12138:04653:1499	Protein-Protein	BioGRID:2067|HPRD:12138:04653	15456747	11
BioGRID:3493|HPRD:01491:00286:4220	Protein-Protein	BioGRID:3493|HPRD:01491:00286	12640114	11
HPRD:15996:03449|HPRD:03797:03449:5584	Protein-Protein	HPRD:15996:03449|HPRD:03797:03449	11331580	11
HPRD:05639:01265|HPRD:01265:00215:8069	Protein-Protein	HPRD:05639:01265|HPRD:01265:00215	8702721	11
HPRD:09216:04699|HPRD:15998:04210:3811	Protein-Protein	HPRD:09216:04699|HPRD:15998:04210	9687515	11
BioGRID:2101|HPRD:10548:06698:1215	Protein-Protein	BioGRID:2101|HPRD:10548:06698	11495908	11
HPRD:04632:00026|Intact:1792	Protein-Protein	HPRD:04632:00026|IntAct:-	9989503	11
HPRD:01819:00610|HPRD:01381:00610:4051	Protein-Protein	HPRD:01819:00610|HPRD:01381:00610	11741599	11
HPRD:09942:02739|HPRD:04551:02739:3448	Protein-Protein	HPRD:09942:02739|HPRD:04551:02739	12062430	11
HPRD:04031:01238|HPRD:01809:03833:776	Protein-Protein	HPRD:04031:01238|HPRD:01809:03833	10635328	11
HPRD:10168:01464|Intact:528	Protein-Protein	HPRD:10168:01464|IntAct:-	15225636	11
BioGRID:2864|HPRD:10581:03450:3679	Protein-Protein	BioGRID:2864|HPRD:10581:03450	15220921	11
HPRD:03654:03002|HPRD:04760:03002:2394	Protein-Protein	HPRD:03654:03002|HPRD:04760:03002	10601346	11
BioGRID:465	Protein-Protein	BioGRID	11158331	11
BioGRID:123|HPRD:03192:00212:3070	Protein-Protein	BioGRID:123|HPRD:03192:00212	7791754	11
HPRD:06110:03039|HPRD:05859:03423:1294	Protein-Protein	HPRD:06110:03039|HPRD:05859:03423	11748230	11
HPRD:16077:11997|BioGRID:3566:630	Protein-Protein	HPRD:16077:11997|BioGRID:3566	10373544	11
BioGRID:3726|HPRD:02227:00590:2918	Protein-Protein	BioGRID:3726|HPRD:02227:00590	11533236	11
BioGRID:3100|HPRD:02911:02269:3846	Protein-Protein	BioGRID:3100|HPRD:02911:02269	14527417	11
HPRD:16291:02920|HPRD:05668:16291:6268	Protein-Protein	HPRD:16291:02920|HPRD:05668:16291	15003508	11
HPRD:05944:00180|HPRD:05944:04332:245	Protein-Protein	HPRD:05944:00180|HPRD:05944:04332	12590135	11
BioGRID:3351|HPRD:16797:01456:38	Protein-Protein	BioGRID:3351|HPRD:16797:01456	12766176	11
HPRD:15945:01155|HPRD:15943:16191:1246	Protein-Protein	HPRD:15945:01155|HPRD:15943:16191	10567706	11
BioGRID:462|HPRD:12373:00757:4558	Protein-Protein	BioGRID:462|HPRD:12373:00757	12509430	11
HPRD:09723:03184|HPRD:15990:03183:1761	Protein-Protein	HPRD:09723:03184|HPRD:15990:03183	16679322	10
HPRD:04801:00446|Intact:4440	Protein-Protein	HPRD:04801:00446|IntAct:-	9840943	10
HPRD:04070:00215|HPRD:00589:00215:2745	Protein-Protein	HPRD:04070:00215|HPRD:00589:00215	11266503	10
HPRD:05026:01681|Intact:1493	Protein-Protein	HPRD:05026:01681|IntAct:-	14679214	10
HPRD:02425:08424|HPRD:02425:03499:595	Protein-Protein	HPRD:02425:08424|HPRD:02425:03499	16043481	10
BioGRID:673	Protein-Protein	BioGRID	8641358	10
BioGRID:2268|HPRD:09045:06039:315	Protein-Protein	BioGRID:2268|HPRD:09045:06039	14609633	10
BioGRID:965|HPRD:11544:09738:4928	Protein-Protein	BioGRID:965|HPRD:11544:09738	14525976	10
BioGRID:3844	Protein-Protein	BioGRID	15388328	10
BioGRID:2902|HPRD:12292:10038:1736	Protein-Protein	BioGRID:2902|HPRD:12292:10038	15109492	10
BioGRID:1589|HPRD:04556:02612:1424	Protein-Protein	BioGRID:1589|HPRD:04556:02612	9115274	10
HPRD:09060:07521|Intact:432	Protein-Protein	HPRD:09060:07521|IntAct:-	12039952	10
HPRD:13628:03168|HPRD:13628:09045:2194	Protein-Protein	HPRD:13628:03168|HPRD:13628:09045	16455055	10
BioGRID:3408|HPRD:00516:05711:196	Protein-Protein	BioGRID:3408|HPRD:00516:05711	12707304	10
HPRD:01139:01872|HPRD:04035:05816:3306	Protein-Protein	HPRD:01139:01872|HPRD:04035:05816	16014633	10
HPRD:15949:06734|HPRD:15949:05339:1944	Protein-Protein	HPRD:15949:06734|HPRD:15949:05339	11051545	10
HPRD:03538:01197|HPRD:02291:03915:837	Protein-Protein	HPRD:03538:01197|HPRD:02291:03915	10514511	10
BioGRID:3733|HPRD:05924:04538:1250	Protein-Protein	BioGRID:3733|HPRD:05924:04538	12198550	10
HPRD:13275:01858|HPRD:01858:01554:235	Protein-Protein	HPRD:13275:01858|HPRD:01858:01554	8755474	10
HPRD:09246:04435|HPRD:05610:04435:986	Protein-Protein	HPRD:09246:04435|HPRD:05610:04435	15964851	10
HPRD:03915:05446|HPRD:03915:02202:1108	Protein-Protein	HPRD:03915:05446|HPRD:03915:02202	12023963	10
BioGRID:3168|HPRD:16797:13123:3730	Protein-Protein	BioGRID:3168|HPRD:16797:13123	12930902	10
HPRD:09653:00444|HPRD:02739:00444:2564	Protein-Protein	HPRD:09653:00444|HPRD:02739:00444	8404858	10
HPRD:05434:04336|HPRD:05796:04336:1980	Protein-Protein	HPRD:05434:04336|HPRD:05796:04336	15048123	10
HPRD:02138:00934|HPRD:04106:02138:3915	Protein-Protein	HPRD:02138:00934|HPRD:04106:02138	11266516	10
BioGRID:2897|HPRD:12473:01529:4383	Protein-Protein	BioGRID:2897|HPRD:12473:01529	15128873	10
HPRD:05055:03463|HPRD:05055:01577:4044	Protein-Protein	HPRD:05055:03463|HPRD:05055:01577	9653119	10
HPRD:15214:01545|HPRD:15214:01299:1938	Protein-Protein	HPRD:15214:01545|HPRD:15214:01299	15031288	10
BioGRID:3546|HPRD:14796:04845:3093	Protein-Protein	BioGRID:3546|HPRD:14796:04845	12590134	10
HPRD:12259:09776|HPRD:12258:04449:917	Protein-Protein	HPRD:12259:09776|HPRD:12258:04449	11382755	10
BioGRID:3522|HPRD:04248:03240:1404	Protein-Protein	BioGRID:3522|HPRD:04248:03240	12615911	10
HPRD:09011:06734|HPRD:09655:06734:4069	Protein-Protein	HPRD:09011:06734|HPRD:09655:06734	10734137	10
HPRD:01545:03143|HPRD:01545:02873:1841	Protein-Protein	HPRD:01545:03143|HPRD:01545:02873	15207703	10
HPRD:06948:01823|HPRD:06948:01822:1355	Protein-Protein	HPRD:06948:01823|HPRD:06948:01822	11278302	10
HPRD:04979:01851|HPRD:04979:00242:3494	Protein-Protein	HPRD:04979:01851|HPRD:04979:00242	11953448	10
HPRD:06124:00920|HPRD:06124:04485:2996	Protein-Protein	HPRD:06124:00920|HPRD:06124:04485	14611647	10
HPRD:15333:04091|Intact:1758	Protein-Protein	HPRD:15333:04091|IntAct:-	10531379	9
HPRD:00355:00097|HPRD:01033:00097:291	Protein-Protein	HPRD:00355:00097|HPRD:01033:00097	8995276	9
BioGRID:3499|HPRD:16372:00225:4343	Protein-Protein	BioGRID:3499|HPRD:16372:00225	12634428	9
HPRD:07218:10952|BioGRID:2961:855	Protein-Protein	HPRD:07218:10952|BioGRID:2961	14739464	9
HPRD:00886:00946|HPRD:02545:03184:2087	Protein-Protein	HPRD:00886:00946|HPRD:02545:03184	12919677	9
HPRD:03147:11907|HPRD:16459:08426:1500	Protein-Protein	HPRD:03147:11907|HPRD:16459:08426	15664198	9
HPRD:02312:01541|HPRD:02312:06700:1296	Protein-Protein	HPRD:02312:01541|HPRD:02312:06700	12535645	9
HPRD:03725:00233|HPRD:03725:03989:2702	Protein-Protein	HPRD:03725:00233|HPRD:03725:03989	15101818	9
HPRD:03660:00354|HPRD:03660:00626:285	Protein-Protein	HPRD:03660:00354|HPRD:03660:00626	12180907	9
BioGRID:3686|HPRD:04472:03143:6326	Protein-Protein	BioGRID:3686|HPRD:04472:03143	9804427	9
HPRD:03442:05252|HPRD:00847:03443:2333	Protein-Protein	HPRD:03442:05252|HPRD:00847:03443	15617687	9
HPRD:03390:09068|HPRD:03390:16029:1202	Protein-Protein	HPRD:03390:09068|HPRD:03390:16029	11117529	9
HPRD:03253:05483|HPRD:06738:03833:532	Protein-Protein	HPRD:03253:05483|HPRD:06738:03833	14633987	9
BioGRID:3699|HPRD:05389:04310:1998	Protein-Protein	BioGRID:3699|HPRD:05389:04310	11839798	9
BioGRID:2042|HPRD:16232:08983:2970	Protein-Protein	BioGRID:2042|HPRD:16232:08983	12060745	9
HPRD:05599:00589|Intact:467	Protein-Protein	HPRD:05599:00589|IntAct:-	10866662	9
HPRD:00435:00430|HPRD:09076:00427:1568	Protein-Protein	HPRD:00435:00430|HPRD:09076:00427	11700327	9
BioGRID:2962|HPRD:04933:10810:1795	Protein-Protein	BioGRID:2962|HPRD:04933:10810	14734538	9
HPRD:01261:06002|HPRD:01499:06002:1037	Protein-Protein	HPRD:01261:06002|HPRD:01499:06002	11035810	9
HPRD:14387:00548|HPRD:14387:03039:4971	Protein-Protein	HPRD:14387:00548|HPRD:14387:03039	11756452	9
BioGRID:3488|Intact:708	Protein-Protein	BioGRID:3488|IntAct:-	12646258	9
HPRD:16009:06783|HPRD:06783:00850:4335	Protein-Protein	HPRD:16009:06783|HPRD:06783:00850	14973489	9
BioGRID:3623|HPRD:09645:05521:2885	Protein-Protein	BioGRID:3623|HPRD:09645:05521	11171972	9
HPRD:02534:00277|HPRD:00443:00279:6189	Protein-Protein	HPRD:02534:00277|HPRD:00443:00279	9685505	9
HPRD:04206:07369|HPRD:03100:07369:1648	Protein-Protein	HPRD:04206:07369|HPRD:03100:07369	12171600	9
BioGRID:2606|HPRD:00886:00307:969	Protein-Protein	BioGRID:2606|HPRD:00886:00307	10713667	9
BioGRID:3678|HPRD:04540:04156:4024	Protein-Protein	BioGRID:3678|HPRD:04540:04156	9651585	9
BioGRID:1710	Protein-Protein	BioGRID	12973351	9
HPRD:00296:16029|HPRD:02852:02322:2004	Protein-Protein	HPRD:00296:16029|HPRD:02852:02322	15588942	9
BioGRID:2906|HPRD:09619:06014:4183	Protein-Protein	BioGRID:2906|HPRD:09619:06014	15107016	9
BioGRID:3461|HPRD:11453:03615:3023	Protein-Protein	BioGRID:3461|HPRD:11453:03615	12668731	9
BioGRID:3033|HPRD:08960:00226:3165	Protein-Protein	BioGRID:3033|HPRD:08960:00226	14625392	9
HPRD:18935:02177|HPRD:16826:04199:822	Protein-Protein	HPRD:18935:02177|HPRD:16826:04199	9115257	9
HPRD:05140:02748|HPRD:05140:04070:3068	Protein-Protein	HPRD:05140:02748|HPRD:05140:04070	10454579	9
BioGRID:2224|HPRD:11451:06577:502	Protein-Protein	BioGRID:2224|HPRD:11451:06577	12629171	9
HPRD:07034:01740|HPRD:01740:00116:2317	Protein-Protein	HPRD:07034:01740|HPRD:01740:00116	7539755	9
HPRD:05859:04646|HPRD:05859:01655:721	Protein-Protein	HPRD:05859:04646|HPRD:05859:01655	10601333	9
HPRD:03851:02687|HPRD:02433:00150:335	Protein-Protein	HPRD:03851:02687|HPRD:02433:00150	10899172	9
HPRD:07255:01460|HPRD:17167:07255:2178	Protein-Protein	HPRD:07255:01460|HPRD:17167:07255	15606899	9
HPRD:10230:04232|HPRD:10230:06427:6393	Protein-Protein	HPRD:10230:04232|HPRD:10230:06427	11331609	9
HPRD:06186:03435|HPRD:06186:04459:889	Protein-Protein	HPRD:06186:03435|HPRD:06186:04459	11726552	9
BioGRID:3210|HPRD:04205:03668:2808	Protein-Protein	BioGRID:3210|HPRD:04205:03668	12890497	9
BioGRID:3872|HPRD:03382:05418:938	Protein-Protein	BioGRID:3872|HPRD:03382:05418	12147701	8
HPRD:04538:03647|BioGRID:3700:1593	Protein-Protein	HPRD:04538:03647|BioGRID:3700	12374985	8
BioGRID:3688|HPRD:03221:03143:3176	Protein-Protein	BioGRID:3688|HPRD:03221:03143	10199400	8
HPRD:16505:04382|Intact:42	Protein-Protein	HPRD:16505:04382|IntAct:-	15985610	8
BioGRID:2303|HPRD:11978:09973:2935	Protein-Protein	BioGRID:2303|HPRD:11978:09973	8636150	8
HPRD:02541:03907|HPRD:06259:03907:400	Protein-Protein	HPRD:02541:03907|HPRD:06259:03907	12419313	8
HPRD:02644:01703|HPRD:02644:01704:806	Protein-Protein	HPRD:02644:01703|HPRD:02644:01704	10986281	8
HPRD:11477:04684|HPRD:12078:11477:2579	Protein-Protein	HPRD:11477:04684|HPRD:12078:11477	12505986	8
BioGRID:1801	Protein-Protein	BioGRID	12857742	8
BioGRID:3039|HPRD:11943:16053:4509	Protein-Protein	BioGRID:3039|HPRD:11943:16053	14615539	8
BioGRID:2463|HPRD:05599:02971:466	Protein-Protein	BioGRID:2463|HPRD:05599:02971	10567404	8
BioGRID:2494|BioGRID:2493:3885	Colocalization	BioGRID:2494|BioGRID:2493	15364958	8
HPRD:00359:00100|HPRD:00354:00100:1070	Protein-Protein	HPRD:00359:00100|HPRD:00354:00100	9136074	8
BioGRID:3660|HPRD:06458:03143:6474	Protein-Protein	BioGRID:3660|HPRD:06458:03143	10898795	8
HPRD:16427:03255|HPRD:05738:03255:312	Protein-Protein	HPRD:16427:03255|HPRD:05738:03255	10531037	8
HPRD:02910:02660|HPRD:02910:00584:2787	Protein-Protein	HPRD:02910:02660|HPRD:02910:00584	16219912	8
BioGRID:453|HPRD:03080:08904:1696	Protein-Protein	BioGRID:453|HPRD:03080:08904	11068878	8
HPRD:10995:16086|HPRD:10995:06017:589	Protein-Protein	HPRD:10995:16086|HPRD:10995:06017	9171351	8
BioGRID:253	Protein-Protein	BioGRID	15371340	8
HPRD:05012:09776|HPRD:01721:09776:2519	Protein-Protein	HPRD:05012:09776|HPRD:01721:09776	14623309	8
HPRD:01827:02860|HPRD:00087:02606:4483	Protein-Protein	HPRD:01827:02860|HPRD:00087:02606	11518718	8
BioGRID:946|HPRD:06696:05375:3048	Protein-Protein	BioGRID:946|HPRD:06696:05375	10329441	8
HPRD:02714:02541|HPRD:06260:00054:4902	Protein-Protein	HPRD:02714:02541|HPRD:06260:00054	11926829	8
BioGRID:1374|HPRD:16176:10911:1529	Protein-Protein	BioGRID:1374|HPRD:16176:10911	12508107	8
BioGRID:6988	Protein-Protein	BioGRID	9535896	8
HPRD:05664:04722|HPRD:04722:03294:3230	Protein-Protein	HPRD:05664:04722|HPRD:04722:03294	9811851	8
BioGRID:1684|HPRD:04596:03255:3525	Protein-Protein	BioGRID:1684|HPRD:04596:03255	10531035	8
BioGRID:548|Intact:2788	Protein-Protein	BioGRID:548|IntAct:-	10727209	8
HPRD:00634:03402|HPRD:00634:04404:3118	Protein-Protein	HPRD:00634:03402|HPRD:00634:04404	15117958	8
HPRD:01492:04765|HPRD:00624:04765:3190	Protein-Protein	HPRD:01492:04765|HPRD:00624:04765	10751172	8
HPRD:00896:00150|HPRD:03301:00896:3806	Protein-Protein	HPRD:00896:00150|HPRD:03301:00896	10602027	8
BioGRID:3562|HPRD:04955:03040:711	Protein-Protein	BioGRID:3562|HPRD:04955:03040	11713266	8
HPRD:03121:01398|HPRD:03121:00150:1298	Protein-Protein	HPRD:03121:01398|HPRD:03121:00150	10455176	8
HPRD:01894:00340|HPRD:03791:00340:4339	Protein-Protein	HPRD:01894:00340|HPRD:03791:00340	11083865	8
BioGRID:3378|HPRD:12185:00697:3799	Protein-Protein	BioGRID:3378|HPRD:12185:00697	12738960	8
HPRD:04888:04886|HPRD:04883:03736:1242	Protein-Protein	HPRD:04888:04886|HPRD:04883:03736	9822659	8
HPRD:02358:00187|HPRD:02358:00277:1057	Protein-Protein	HPRD:02358:00187|HPRD:02358:00277	11877451	8
BioGRID:1025|HPRD:11888:04242:1321	Protein-Protein	BioGRID:1025|HPRD:11888:04242	11782456	8
HPRD:02573:09768|Intact:1010	Protein-Protein	HPRD:02573:09768|IntAct:-	16696853	8
HPRD:00387:00354|HPRD:02363:00387:1370	Protein-Protein	HPRD:00387:00354|HPRD:02363:00387	9878537	8
HPRD:16176:00695|HPRD:04726:03741:3450	Protein-Protein	HPRD:16176:00695|HPRD:04726:03741	11891216	8
HPRD:00241:04713|HPRD:00241:00677:1106	Protein-Protein	HPRD:00241:04713|HPRD:00241:00677	15670850	8
BioGRID:2482|HPRD:05411:09033:2965	Protein-Protein	BioGRID:2482|HPRD:05411:09033	10822173	8
HPRD:02217:09013|HPRD:02217:03909:174	Protein-Protein	HPRD:02217:09013|HPRD:02217:03909	16227629	8
HPRD:02177:00699|BioGRID:443:1200	Protein-Protein	HPRD:02177:00699|BioGRID:443	11937501	8
BioGRID:2959|HPRD:11937:03371:1553	Protein-Protein	BioGRID:2959|HPRD:11937:03371	14749388	8
HPRD:01631:00365|HPRD:01631:00361:143	Protein-Protein	HPRD:01631:00365|HPRD:01631:00361	2745554	8
HPRD:03926:01320|Intact:159	Protein-Protein	HPRD:03926:01320|IntAct:-	9045636	8
HPRD:00975:16316|HPRD:16316:00655:1673	Protein-Protein	HPRD:00975:16316|HPRD:16316:00655	12730241	8
BioGRID:1372|HPRD:03499:02533:3024	Protein-Protein	BioGRID:1372|HPRD:03499:02533	9427749	8
HPRD:02578:00190|HPRD:03572:00190:3447	Protein-Protein	HPRD:02578:00190|HPRD:03572:00190	11854302	8
BioGRID:3131|HPRD:14326:11289:1782	Protein-Protein	BioGRID:3131|HPRD:14326:11289	12975319	8
BioGRID:3840|HPRD:05610:05131:324	Protein-Protein	BioGRID:3840|HPRD:05610:05131	12242305	8
BioGRID:3344|HPRD:04233:03414:375	Protein-Protein	BioGRID:3344|HPRD:04233:03414	12773565	8
HPRD:06138:05074|HPRD:16739:09887:6500	Protein-Protein	HPRD:06138:05074|HPRD:16739:09887	11056392	8
HPRD:10066:01827|HPRD:01290:10066:1304	Protein-Protein	HPRD:10066:01827|HPRD:01290:10066	12370315	8
BioGRID:2192|HPRD:05994:00309:4825	Protein-Protein	BioGRID:2192|HPRD:05994:00309	10934474	8
BioGRID:3045|HPRD:13722:12221:6410	Protein-Protein	BioGRID:3045|HPRD:13722:12221	14611806	8
HPRD:03410:03184|HPRD:03410:05639:6480	Protein-Protein	HPRD:03410:03184|HPRD:03410:05639	10785390	8
HPRD:12014:02502|HPRD:05223:09674:2566	Protein-Protein	HPRD:12014:02502|HPRD:05223:09674	10629060	8
HPRD:01475:01217|HPRD:05037:01217:1587	Protein-Protein	HPRD:01475:01217|HPRD:05037:01217	10506573	8
BioGRID:444|HPRD:04434:03659:8472	Protein-Protein	BioGRID:444|HPRD:04434:03659	9647694	8
HPRD:09059:01800|HPRD:01804:01799:1058	Protein-Protein	HPRD:09059:01800|HPRD:01804:01799	11113176	8
HPRD:10995:04389|HPRD:04596:00305:5994	Protein-Protein	HPRD:10995:04389|HPRD:04596:00305	14603323	8
BioGRID:2475|HPRD:00453:00218:1879	Protein-Protein	BioGRID:2475|HPRD:00453:00218	9244350	8
HPRD:06991:02875|Intact:4967	Protein-Protein	HPRD:06991:02875|IntAct:-	12149480	8
BioGRID:2885|HPRD:11878:04946:4052	Protein-Protein	BioGRID:2885|HPRD:11878:04946	15159402	8
HPRD:05782:03597|HPRD:03597:03012:833	Protein-Protein	HPRD:05782:03597|HPRD:03597:03012	9114010	8
HPRD:01423:05037|HPRD:01429:03301:2592	Protein-Protein	HPRD:01423:05037|HPRD:01429:03301	9484840	8
HPRD:10411:09733|HPRD:09733:02888:4362	Protein-Protein	HPRD:10411:09733|HPRD:09733:02888	12565890	8
HPRD:06768:02971|Intact:2891	Protein-Protein	HPRD:06768:02971|IntAct:-	12907755	8
HPRD:09246:02565|HPRD:05521:02565:2903	Protein-Protein	HPRD:09246:02565|HPRD:05521:02565	15138260	8
HPRD:10405:06774|Intact:2676	Protein-Protein	HPRD:10405:06774|IntAct:-	15361857	8
HPRD:04491:02235|Intact:8197	Protein-Protein	HPRD:04491:02235|IntAct:-	10383454	8
HPRD:05706:02780|HPRD:05706:00150:1371	Protein-Protein	HPRD:05706:02780|HPRD:05706:00150	11094073	8
BioGRID:3088|HPRD:09627:06775:349	Protein-Protein	BioGRID:3088|HPRD:09627:06775	14563843	8
BioGRID:3630|HPRD:09378:04310:2289	Protein-Protein	BioGRID:3630|HPRD:09378:04310	11509179	8
BioGRID:1461|HPRD:09036:01655:3022	Protein-Protein	BioGRID:1461|HPRD:09036:01655	9323129	8
BioGRID:3063|HPRD:10525:00579:171	Protein-Protein	BioGRID:3063|HPRD:10525:00579	14592989	8
BioGRID:2909|HPRD:08935:05452:1913	Protein-Protein	BioGRID:2909|HPRD:08935:05452	15100233	8
HPRD:03125:02556|HPRD:04756:02557:3277	Protein-Protein	HPRD:03125:02556|HPRD:04756:02557	12441302	8
BioGRID:445|HPRD:10444:04199:2202	Protein-Protein	BioGRID:445|HPRD:10444:04199	7569905	8
BioGRID:1890|HPRD:16016:09544:1160	Protein-Protein	BioGRID:1890|HPRD:16016:09544	12832472	8
HPRD:03402:00442|HPRD:03403:00442:965	Protein-Protein	HPRD:03402:00442|HPRD:03403:00442	9687510	8
HPRD:16461:04946|HPRD:02693:00446:2717	Protein-Protein	HPRD:16461:04946|HPRD:02693:00446	11733001	8
BioGRID:6191	Protein-Protein	BioGRID	12091390	8
HPRD:06347:09423|HPRD:04050:08935:2925	Protein-Protein	HPRD:06347:09423|HPRD:04050:08935	15758953	8
HPRD:02878:04161|HPRD:04404:04161:1982	Protein-Protein	HPRD:02878:04161|HPRD:04404:04161	9113989	8
BioGRID:1884|HPRD:18001:09360:99	Protein-Protein	BioGRID:1884|HPRD:18001:09360	11455963	8
HPRD:08918:16566|HPRD:08918:06763:2670	Protein-Protein	HPRD:08918:16566|HPRD:08918:06763	11099500	8
HPRD:15273:11858|HPRD:11965:11858:364	Protein-Protein	HPRD:15273:11858|HPRD:11965:11858	8901523	8
HPRD:05846:04418|Intact:336	Protein-Protein	HPRD:05846:04418|IntAct:-	11024021	8
BioGRID:3612|HPRD:09059:04633:5156	Protein-Protein	BioGRID:3612|HPRD:09059:04633	12527756	8
HPRD:16031:02995|Intact:1016	Protein-Protein	HPRD:16031:02995|IntAct:-	14525983	7
HPRD:00919:02273|Intact:888	Protein-Protein	HPRD:00919:02273|IntAct:-	15757897	7
BioGRID:1862|HPRD:05937:05936:2433	Protein-Protein	BioGRID:1862|HPRD:05937:05936	11082044	7
HPRD:00565:00212|HPRD:00565:00206:1367	Protein-Protein	HPRD:00565:00212|HPRD:00565:00206	9872992	7
BioGRID:3129|HPRD:13952:01496:6541	Protein-Protein	BioGRID:3129|HPRD:13952:01496	12975377	7
HPRD:01809:00215|Intact:221	Protein-Protein	HPRD:01809:00215|IntAct:-	15696159	7
HPRD:00975:01381|Intact:1870	Protein-Protein	HPRD:00975:01381|IntAct:-	15629149	7
HPRD:00278:00622|HPRD:08492:00278:6283	Protein-Protein	HPRD:00278:00622|HPRD:08492:00278	12145206	7
BioGRID:2173|HPRD:03342:03143:6591	Protein-Protein	BioGRID:2173|HPRD:03342:03143	10581039	7
HPRD:04353:01311|HPRD:02718:01311:531	Protein-Protein	HPRD:04353:01311|HPRD:02718:01311	11238441	7
HPRD:02867:03184|Intact:578	Protein-Protein	HPRD:02867:03184|IntAct:-	15057270	7
HPRD:04537:00764|HPRD:04537:00757:7951	Protein-Protein	HPRD:04537:00764|HPRD:04537:00757	8552586	7
HPRD:10942:00655|HPRD:10942:01819:5422	Protein-Protein	HPRD:10942:00655|HPRD:10942:01819	10945997	7
HPRD:01044:01398|HPRD:01809:01398:2872	Protein-Protein	HPRD:01044:01398|HPRD:01809:01398	1383690	7
HPRD:19418:01549|HPRD:07258:01549:1665	Protein-Protein	HPRD:19418:01549|HPRD:07258:01549	11406615	7
HPRD:09095:03791|HPRD:09095:03230:4054	Protein-Protein	HPRD:09095:03791|HPRD:09095:03230	9405404	7
BioGRID:1523|HPRD:10588:09640:3685	Protein-Protein	BioGRID:1523|HPRD:10588:09640	10508919	7
HPRD:03382:01230|HPRD:04677:01231:2658	Protein-Protein	HPRD:03382:01230|HPRD:04677:01231	11438671	7
HPRD:03337:00886|HPRD:03337:03184:9450	Protein-Protein	HPRD:03337:00886|HPRD:03337:03184	16581770	7
BioGRID:311|HPRD:12260:06915:6213	Protein-Protein	BioGRID:311|HPRD:12260:06915	14701734	7
HPRD:05055:00744|HPRD:09066:00744:6301	Protein-Protein	HPRD:05055:00744|HPRD:09066:00744	12082103	7
HPRD:00080:00018|Intact:2471	Protein-Protein	HPRD:00080:00018|IntAct:-	15525470	7
BioGRID:3621|HPRD:04472:08369:141	Protein-Protein	BioGRID:3621|HPRD:04472:08369	10545197	7
HPRD:02407:02664|HPRD:02593:02664:2813	Protein-Protein	HPRD:02407:02664|HPRD:02593:02664	10022839	7
HPRD:12320:04208|HPRD:09525:04206:2522	Protein-Protein	HPRD:12320:04208|HPRD:09525:04206	11359773	7
BioGRID:118|HPRD:01238:00179:801	Protein-Protein	BioGRID:118|HPRD:01238:00179	10362352	7
BioGRID:2339|HPRD:10379:10320:1823	Protein-Protein	BioGRID:2339|HPRD:10379:10320	12659632	7
BioGRID:2887|HPRD:12097:04209:1324	Protein-Protein	BioGRID:2887|HPRD:12097:04209	15148359	7
BioGRID:2941|HPRD:14380:04284:5200	Protein-Protein	BioGRID:2941|HPRD:14380:04284	14983011	7
HPRD:01501:13628|HPRD:13628:01503:2411	Protein-Protein	HPRD:01501:13628|HPRD:13628:01503	14699138	7
HPRD:01866:01044|HPRD:01866:06849:5388	Protein-Protein	HPRD:01866:01044|HPRD:01866:06849	8756631	7
BioGRID:659|HPRD:08989:01164:3427	Protein-Protein	BioGRID:659|HPRD:08989:01164	9707552	7
HPRD:10366:05023|HPRD:05024:11969:205	Protein-Protein	HPRD:10366:05023|HPRD:05024:11969	11741539	7
HPRD:15993:03450|HPRD:15993:00593:3709	Protein-Protein	HPRD:15993:03450|HPRD:15993:00593	9130708	7
HPRD:06771:02835|Intact:2993	Protein-Protein	HPRD:06771:02835|IntAct:-	16286470	7
HPRD:04687:01319|HPRD:03221:00304:1996	Protein-Protein	HPRD:04687:01319|HPRD:03221:00304	11691834	7
HPRD:01850:00886|HPRD:03185:01850:6027	Protein-Protein	HPRD:01850:00886|HPRD:03185:01850	12438239	7
HPRD:05235:03459|HPRD:04584:03459:9405	Protein-Protein	HPRD:05235:03459|HPRD:04584:03459	11002417	7
HPRD:02363:00630|HPRD:00630:00355:2117	Protein-Protein	HPRD:02363:00630|HPRD:00630:00355	7500359	7
HPRD:15999:00759|HPRD:15999:00926:1799	Protein-Protein	HPRD:15999:00759|HPRD:15999:00926	15623527	7
HPRD:06119:09281|HPRD:06119:04881:530	Protein-Protein	HPRD:06119:09281|HPRD:06119:04881	16216881	7
HPRD:06571:00388|HPRD:06571:00655:226	Protein-Protein	HPRD:06571:00388|HPRD:06571:00655	11739737	7
HPRD:03479:03371|HPRD:03479:09468:2545	Protein-Protein	HPRD:03479:03371|HPRD:03479:09468	9155018	7
BioGRID:3816|HPRD:06999:02995:1062	Protein-Protein	BioGRID:3816|HPRD:06999:02995	10887155	7
HPRD:02084:01721|HPRD:11968:02084:1025	Protein-Protein	HPRD:02084:01721|HPRD:11968:02084	12853575	7
BioGRID:3136|HPRD:04235:01204:598	Protein-Protein	BioGRID:3136|HPRD:04235:01204	12963086	7
BioGRID:3614|HPRD:16077:11998:5109	Protein-Protein	BioGRID:3614|HPRD:16077:11998	10523658	7
HPRD:04199:00159|HPRD:02177:00159:5959	Protein-Protein	HPRD:04199:00159|HPRD:02177:00159	11274188	7
HPRD:02502:01537|HPRD:11860:01537:4147	Protein-Protein	HPRD:02502:01537|HPRD:11860:01537	12376551	7
HPRD:01280:09332|HPRD:01280:04478:615	Protein-Protein	HPRD:01280:09332|HPRD:01280:04478	15546961	7
BioGRID:3347|HPRD:03423:01717:2271	Protein-Protein	BioGRID:3347|HPRD:03423:01717	12773094	7
HPRD:02799:00087|HPRD:04047:00087:5507	Protein-Protein	HPRD:02799:00087|HPRD:04047:00087	10069390	7
HPRD:02534:09458|HPRD:02534:04968:4599	Protein-Protein	HPRD:02534:09458|HPRD:02534:04968	15752756	7
BioGRID:596|HPRD:04481:16557:4299	Protein-Protein	BioGRID:596|HPRD:04481:16557	12901880	7
HPRD:05610:02910|BioGRID:3588:3909	Protein-Protein	HPRD:05610:02910|BioGRID:3588	11804585	7
HPRD:01503:00896|HPRD:03850:01490:2080	Protein-Protein	HPRD:01503:00896|HPRD:03850:01490	12960323	7
HPRD:03657:01284|BioGRID:1391:1985	Protein-Protein	HPRD:03657:01284|BioGRID:1391	11390470	7
HPRD:03356:00847|HPRD:03221:00847:1992	Protein-Protein	HPRD:03356:00847|HPRD:03221:00847	16087734	7
HPRD:05811:01862|HPRD:05811:03418:1348	Protein-Protein	HPRD:05811:01862|HPRD:05811:03418	9104814	7
HPRD:02650:02623|HPRD:02783:02650:3097	Protein-Protein	HPRD:02650:02623|HPRD:02783:02650	9452425	7
HPRD:00626:00359|HPRD:00626:00361:5366	Protein-Protein	HPRD:00626:00359|HPRD:00626:00361	3997552	7
BioGRID:3367|HPRD:11881:01813:3356	Protein-Protein	BioGRID:3367|HPRD:11881:01813	12748287	7
HPRD:09690:04721|HPRD:08950:04847:1691	Protein-Protein	HPRD:09690:04721|HPRD:08950:04847	12242670	7
HPRD:06284:02646|HPRD:06287:02646:543	Protein-Protein	HPRD:06284:02646|HPRD:06287:02646	10851237	7
HPRD:03203:02859|HPRD:03203:01900:3924	Protein-Protein	HPRD:03203:02859|HPRD:03203:01900	11113628	7
BioGRID:3053|Intact:4532	Protein-Protein	BioGRID:3053|IntAct:-	14603251	7
BioGRID:3066|HPRD:09238:02217:260	Protein-Protein	BioGRID:3066|HPRD:09238:02217	14585990	7
BioGRID:949	Protein-Protein	BioGRID	11504724	7
BioGRID:849|HPRD:04199:01443:627	Protein-Protein	BioGRID:849|HPRD:04199:01443	12435606	7
HPRD:02910:07183|HPRD:04070:01573:142	Protein-Protein	HPRD:02910:07183|HPRD:04070:01573	12665583	7
BioGRID:2855|Intact:126	Colocalization	BioGRID:2855|IntAct:-	15252009	7
BioGRID:3024|HPRD:05155:05055:921	Protein-Protein	BioGRID:3024|HPRD:05155:05055	14636573	7
HPRD:02712:16097|HPRD:12336:01869:1842	Protein-Protein	HPRD:02712:16097|HPRD:12336:01869	9856458	7
HPRD:16097:01301|HPRD:16097:02248:1077	Protein-Protein	HPRD:16097:01301|HPRD:16097:02248	10872802	7
HPRD:04082:05639|HPRD:04082:03184:7980	Protein-Protein	HPRD:04082:05639|HPRD:04082:03184	16511560	7
HPRD:15096:05364|HPRD:15096:00125:4884	Protein-Protein	HPRD:15096:05364|HPRD:15096:00125	15226435	7
HPRD:05610:16070|HPRD:00286:16070:378	Protein-Protein	HPRD:05610:16070|HPRD:00286:16070	15829968	7
BioGRID:3908|HPRD:02172:00679:282	Protein-Protein	BioGRID:3908|HPRD:02172:00679	10508170	7
BioGRID:955|HPRD:11494:04947:5186	Protein-Protein	BioGRID:955|HPRD:11494:04947	12972505	7
HPRD:03066:00761|HPRD:01638:00759:1097	Protein-Protein	HPRD:03066:00761|HPRD:01638:00759	11916537	7
HPRD:03220:16199|HPRD:03690:15987:1441	Protein-Protein	HPRD:03220:16199|HPRD:03690:15987	10644691	7
HPRD:09031:07196|HPRD:11864:09031:1688	Protein-Protein	HPRD:09031:07196|HPRD:11864:09031	9488465	7
HPRD:09811:01807|HPRD:15945:09811:3906	Protein-Protein	HPRD:09811:01807|HPRD:15945:09811	10777215	7
BioGRID:187|HPRD:04177:00516:2853	Protein-Protein	BioGRID:187|HPRD:04177:00516	11790773	7
HPRD:05587:02072|HPRD:05378:04336:2364	Protein-Protein	HPRD:05587:02072|HPRD:05378:04336	11557983	7
BioGRID:2928|HPRD:15250:04902:2665	Protein-Protein	BioGRID:2928|HPRD:15250:04902	15029241	7
BioGRID:723	Protein-Protein	BioGRID	15143164	7
HPRD:09570:16029|HPRD:09570:09068:2065	Protein-Protein	HPRD:09570:16029|HPRD:09570:09068	16679534	7
HPRD:09156:07185|HPRD:03463:15993:2055	Protein-Protein	HPRD:09156:07185|HPRD:03463:15993	15249124	7
HPRD:04382:01819|HPRD:04382:03390:7890	Protein-Protein	HPRD:04382:01819|HPRD:04382:03390	12145209	7
HPRD:04531:03494|HPRD:07535:02583:6560	Protein-Protein	HPRD:04531:03494|HPRD:07535:02583	9710638	7
BioGRID:2093|HPRD:05804:01853:3503	Protein-Protein	BioGRID:2093|HPRD:05804:01853	12221128	7
HPRD:09246:02910|HPRD:09246:03184:1394	Protein-Protein	HPRD:09246:02910|HPRD:09246:03184	10869435	7
BioGRID:403|HPRD:04026:00628:7618	Protein-Protein	BioGRID:403|HPRD:04026:00628	10906324	7
HPRD:02514:08312|HPRD:05156:08312:3627	Protein-Protein	HPRD:02514:08312|HPRD:05156:08312	12359715	7
HPRD:04380:02806|HPRD:03221:00312:3543	Protein-Protein	HPRD:04380:02806|HPRD:03221:00312	12150994	7
BioGRID:3873|HPRD:03364:08911:4843	Protein-Protein	BioGRID:3873|HPRD:03364:08911	12016208	7
HPRD:16338:08928|HPRD:16338:02534:1323	Protein-Protein	HPRD:16338:08928|HPRD:16338:02534	14612417	7
HPRD:01035:09045|HPRD:01035:02060:4943	Protein-Protein	HPRD:01035:09045|HPRD:01035:02060	16248985	7
HPRD:04936:09135|HPRD:09135:16547:10076	Protein-Protein	HPRD:04936:09135|HPRD:09135:16547	11927603	7
BioGRID:2831|HPRD:01823:00023:450	Protein-Protein	BioGRID:2831|HPRD:01823:00023	15356634	7
HPRD:02804:00827|HPRD:11745:00827:2757	Protein-Protein	HPRD:02804:00827|HPRD:11745:00827	11829477	7
HPRD:01061:02434|HPRD:02434:05145:3445	Protein-Protein	HPRD:01061:02434|HPRD:02434:05145	15388255	7
BioGRID:3579|BioGRID:3581:2306	Protein-Protein	BioGRID:3579|BioGRID:3581	11756549	7
BioGRID:3106|HPRD:16252:03465:1392	Protein-Protein	BioGRID:3106|HPRD:16252:03465	14519663	7
BioGRID:3043|HPRD:10364:01272:683	Protein-Protein	BioGRID:3043|HPRD:10364:01272	14612427	7
HPRD:03564:02893|HPRD:16739:02893:529	Protein-Protein	HPRD:03564:02893|HPRD:16739:02893	8940050	7
HPRD:09747:01498|HPRD:09747:00015:1627	Protein-Protein	HPRD:09747:01498|HPRD:09747:00015	12134071	7
HPRD:12456:05610|BioGRID:2874:242	Protein-Protein	HPRD:12456:05610|BioGRID:2874	15184363	7
BioGRID:2984|HPRD:09068:03143:8672	Protein-Protein	BioGRID:2984|HPRD:09068:03143	14691252	7
HPRD:03995:02740|HPRD:03937:02740:2467	Protein-Protein	HPRD:03995:02740|HPRD:03937:02740	10330411	7
HPRD:03539:05771|HPRD:05771:03538:4697	Protein-Protein	HPRD:03539:05771|HPRD:05771:03538	10764746	7
BioGRID:2356|Intact:2191	Protein-Protein	BioGRID:2356|IntAct:-	12721663	7
BioGRID:3509|HPRD:05888:03967:1793	Protein-Protein	BioGRID:3509|HPRD:05888:03967	12628165	7
BioGRID:2146|HPRD:12341:07225:766	Protein-Protein	BioGRID:2146|HPRD:12341:07225	10637334	7
HPRD:00396:00363|HPRD:00396:00354:6100	Protein-Protein	HPRD:00396:00363|HPRD:00396:00354	1377218	7
HPRD:05641:03624|BioGRID:3818:4304	Protein-Protein	HPRD:05641:03624|BioGRID:3818	9199346	7
HPRD:03457:02860|HPRD:02799:02860:990	Protein-Protein	HPRD:03457:02860|HPRD:02799:02860	9990034	7
HPRD:09235:01577|HPRD:09235:02436:6899	Protein-Protein	HPRD:09235:01577|HPRD:09235:02436	12040021	7
HPRD:08928:04318|HPRD:04318:02511:8349	Protein-Protein	HPRD:08928:04318|HPRD:04318:02511	11959865	6
BioGRID:3754|HPRD:03220:00277:8698	Protein-Protein	BioGRID:3754|HPRD:03220:00277	10806215	6
HPRD:02437:02799|HPRD:00977:06311:472	Protein-Protein	HPRD:02437:02799|HPRD:00977:06311	9535906	6
HPRD:12473:01900|HPRD:12473:09258:177	Protein-Protein	HPRD:12473:01900|HPRD:12473:09258	10521485	6
BioGRID:3143|HPRD:06041:03002:1223	Protein-Protein	BioGRID:3143|HPRD:06041:03002	12953056	6
HPRD:02710:04980|HPRD:01500:04980:3826	Protein-Protein	HPRD:02710:04980|HPRD:01500:04980	15894802	6
BioGRID:3234|HPRD:05131:04209:7210	Protein-Protein	BioGRID:3234|HPRD:05131:04209	12867029	6
HPRD:09567:04881|HPRD:03459:01468:1353	Protein-Protein	HPRD:09567:04881|HPRD:03459:01468	11555640	6
HPRD:04980:03943|HPRD:03943:02577:60	Protein-Protein	HPRD:04980:03943|HPRD:03943:02577	9651375	6
HPRD:05521:04318|HPRD:04318:03143:3117	Protein-Protein	HPRD:05521:04318|HPRD:04318:03143	10357820	6
BioGRID:1379|HPRD:15981:02511:2914	Protein-Protein	BioGRID:1379|HPRD:15981:02511	7729427	6
HPRD:03100:00026|HPRD:03479:00026:2399	Protein-Protein	HPRD:03100:00026|HPRD:03479:00026	11350938	6
BioGRID:3279|HPRD:03479:02092:1891	Protein-Protein	BioGRID:3279|HPRD:03479:02092	12832467	6
BioGRID:1997|HPRD:04242:03937:145	Protein-Protein	BioGRID:1997|HPRD:04242:03937	14688263	6
HPRD:05599:02941|HPRD:05599:00535:5105	Protein-Protein	HPRD:05599:02941|HPRD:05599:00535	12519782	6
HPRD:03009:02543|HPRD:02543:02490:7063	Protein-Protein	HPRD:03009:02543|HPRD:02543:02490	9412493	6
HPRD:01180:00031|HPRD:03261:00030:1776	Protein-Protein	HPRD:01180:00031|HPRD:03261:00030	11707283	6
HPRD:00183:00213|HPRD:00182:00213:2758	Protein-Protein	HPRD:00183:00213|HPRD:00182:00213	11517230	6
BioGRID:2963|HPRD:09990:03261:5993	Protein-Protein	BioGRID:2963|HPRD:09990:03261	14733918	6
HPRD:00309:09364|HPRD:09363:05791:3568	Protein-Protein	HPRD:00309:09364|HPRD:09363:05791	10490598	6
HPRD:12048:00451|HPRD:12048:00452:334	Protein-Protein	HPRD:12048:00451|HPRD:12048:00452	11042687	6
HPRD:03229:00532|HPRD:05521:05465:2943	Protein-Protein	HPRD:03229:00532|HPRD:05521:05465	10888872	6
HPRD:00179:02228|HPRD:00179:03143:280	Protein-Protein	HPRD:00179:02228|HPRD:00179:03143	15469820	6
HPRD:03458:01574|HPRD:03457:01574:6715	Protein-Protein	HPRD:03458:01574|HPRD:03457:01574	15735701	6
HPRD:05363:02511|HPRD:05364:05362:5421	Protein-Protein	HPRD:05363:02511|HPRD:05364:05362	7801123	6
BioGRID:3589|HPRD:09025:08950:893	Protein-Protein	BioGRID:3589|HPRD:09025:08950	11777905	6
HPRD:09273:05370|HPRD:09583:05370:780	Protein-Protein	HPRD:09273:05370|HPRD:09583:05370	10602502	6
BioGRID:2865|HPRD:19106:03229:2094	Protein-Protein	BioGRID:2865|HPRD:19106:03229	15218037	6
HPRD:00770:02608|HPRD:00770:08980:1706	Protein-Protein	HPRD:00770:02608|HPRD:00770:08980	11756408	6
HPRD:01501:06850|HPRD:01498:06850:1154	Protein-Protein	HPRD:01501:06850|HPRD:01498:06850	14654844	6
HPRD:03382:01383|HPRD:03183:01383:6146	Protein-Protein	HPRD:03382:01383|HPRD:03183:01383	12853467	6
HPRD:01477:03301|HPRD:02712:01477:3499	Protein-Protein	HPRD:01477:03301|HPRD:02712:01477	12237455	6
BioGRID:3602|HPRD:05521:04340:6257	Protein-Protein	BioGRID:3602|HPRD:05521:04340	10644367	6
BioGRID:3302|HPRD:04402:00228:8594	Protein-Protein	BioGRID:3302|HPRD:04402:00228	12808048	6
HPRD:02955:01244|HPRD:03026:02955:2874	Protein-Protein	HPRD:02955:01244|HPRD:03026:02955	12370829	6
HPRD:12533:00307|HPRD:11611:01907:1672	Protein-Protein	HPRD:12533:00307|HPRD:11611:01907	15150265	6
BioGRID:457|HPRD:05461:00757:2294	Protein-Protein	BioGRID:457|HPRD:05461:00757	8986788	6
HPRD:03319:03090|HPRD:03319:15921:4259	Protein-Protein	HPRD:03319:03090|HPRD:03319:15921	12431995	6
HPRD:04978:02060|HPRD:04979:02060:9785	Protein-Protein	HPRD:04978:02060|HPRD:04979:02060	11943148	6
BioGRID:3173|HPRD:12018:04325:550	Protein-Protein	BioGRID:3173|HPRD:12018:04325	12925853	6
HPRD:02545:01819|HPRD:02780:02545:3269	Protein-Protein	HPRD:02545:01819|HPRD:02780:02545	8918464	6
BioGRID:3732|HPRD:09185:02888:2242	Protein-Protein	BioGRID:3732|HPRD:09185:02888	11448987	6
BioGRID:154|HPRD:05100:00286:4457	Protein-Protein	BioGRID:154|HPRD:05100:00286	11136230	6
HPRD:05674:00655|HPRD:05674:00150:1543	Protein-Protein	HPRD:05674:00655|HPRD:05674:00150	11741929	6
BioGRID:3025|HPRD:03945:00764:3052	Protein-Protein	BioGRID:3025|HPRD:03945:00764	14634662	6
HPRD:00622:00624|HPRD:00624:00567:913	Protein-Protein	HPRD:00622:00624|HPRD:00624:00567	10574949	6
BioGRID:3424|HPRD:05833:03592:6105	Protein-Protein	BioGRID:3424|HPRD:05833:03592	12695497	6
BioGRID:202|HPRD:11297:09094:2386	Protein-Protein	BioGRID:202|HPRD:11297:09094	11095689	6
HPRD:02566:03690|HPRD:16804:03886:4391	Protein-Protein	HPRD:02566:03690|HPRD:16804:03886	15262978	6
BioGRID:3564|HPRD:06828:05521:1053	Protein-Protein	BioGRID:3564|HPRD:06828:05521	12398767	6
BioGRID:943|HPRD:08303:01538:3816	Protein-Protein	BioGRID:943|HPRD:08303:01538	11739401	6
HPRD:04084:01105|HPRD:05870:05121:5315	Protein-Protein	HPRD:04084:01105|HPRD:05870:05121	10625621	6
BioGRID:260|HPRD:06377:03892:67	Protein-Protein	BioGRID:260|HPRD:06377:03892	12042322	6
HPRD:10354:03786|HPRD:06097:03786:2237	Protein-Protein	HPRD:10354:03786|HPRD:06097:03786	11042109	6
HPRD:00866:05502|HPRD:00866:02557:34	Protein-Protein	HPRD:00866:05502|HPRD:00866:02557	16002402	6
BioGRID:3583|HPRD:05610:04232:4222	Protein-Protein	BioGRID:3583|HPRD:05610:04232	10220385	6
HPRD:05358:01852|HPRD:16135:05359:5407	Protein-Protein	HPRD:05358:01852|HPRD:16135:05359	14634002	6
BioGRID:1574	Protein-Protein	BioGRID	12912990	6
HPRD:05026:00655|HPRD:05026:01381:3469	Protein-Protein	HPRD:05026:00655|HPRD:05026:01381	10339567	6
BioGRID:459|HPRD:04056:00756:457	Protein-Protein	BioGRID:459|HPRD:04056:00756	11980706	6
HPRD:02635:01284|HPRD:03832:02635:2164	Protein-Protein	HPRD:02635:01284|HPRD:03832:02635	12084069	6
HPRD:06680:05897|HPRD:06680:05233:4393	Protein-Protein	HPRD:06680:05897|HPRD:06680:05233	10866835	6
BioGRID:747|HPRD:11763:01813:988	Protein-Protein	BioGRID:747|HPRD:11763:01813	11948427	6
HPRD:09486:03261|HPRD:09487:00032:2391	Protein-Protein	HPRD:09486:03261|HPRD:09487:00032	11832213	6
HPRD:02863:01542|HPRD:02863:02236:3738	Protein-Protein	HPRD:02863:01542|HPRD:02863:02236	10512627	6
BioGRID:1883|HPRD:04680:03909:6255	Protein-Protein	BioGRID:1883|HPRD:04680:03909	9430227	6
HPRD:01301:05667|HPRD:05667:01080:6119	Protein-Protein	HPRD:01301:05667|HPRD:05667:01080	12538589	6
HPRD:04177:01020|HPRD:03579:01015:2193	Protein-Protein	HPRD:04177:01020|HPRD:03579:01015	10852826	6
HPRD:05062:03832|HPRD:01398:05062:2349	Protein-Protein	HPRD:05062:03832|HPRD:01398:05062	8995379	6
HPRD:07513:05131|HPRD:07513:05149:1945	Protein-Protein	HPRD:07513:05131|HPRD:07513:05149	16127177	6
HPRD:04210:04035|HPRD:10428:04035:308	Protein-Protein	HPRD:04210:04035|HPRD:10428:04035	10668806	6
HPRD:00585:03471|BioGRID:2410:1995	Protein-Protein	HPRD:00585:03471|BioGRID:2410	15471860	6
HPRD:03556:00804|HPRD:03556:00630:507	Protein-Protein	HPRD:03556:00804|HPRD:03556:00630	11847210	6
HPRD:09690:05859|HPRD:05859:02911:9237	Protein-Protein	HPRD:09690:05859|HPRD:05859:02911	12007404	6
BioGRID:3196|HPRD:11434:05875:5395	Protein-Protein	BioGRID:3196|HPRD:11434:05875	12906857	6
HPRD:03402:03493|HPRD:03402:02766:6203	Protein-Protein	HPRD:03402:03493|HPRD:03402:02766	16223362	6
HPRD:00589:00243|HPRD:00589:00241:2051	Protein-Protein	HPRD:00589:00243|HPRD:00589:00241	11981030	6
HPRD:08910:15921|HPRD:01498:15921:4770	Protein-Protein	HPRD:08910:15921|HPRD:01498:15921	12175859	6
HPRD:01819:00171|HPRD:00171:00150:1063	Protein-Protein	HPRD:01819:00171|HPRD:00171:00150	9178760	6
HPRD:00147:03690|HPRD:01498:03690:813	Protein-Protein	HPRD:00147:03690|HPRD:01498:03690	12958364	6
HPRD:09273:03221|HPRD:09273:04381:1054	Protein-Protein	HPRD:09273:03221|HPRD:09273:04381	11163184	6
HPRD:02734:03752|Intact:9024	Protein-Protein	HPRD:02734:03752|IntAct:-	11029584	6
BioGRID:456|HPRD:04056:01548:456	Protein-Protein	BioGRID:456|HPRD:04056:01548	11786539	6
HPRD:03833:13847|HPRD:04011:13847:5983	Protein-Protein	HPRD:03833:13847|HPRD:04011:13847	16153868	6
HPRD:07364:06020|Intact:1267	Protein-Protein	HPRD:07364:06020|IntAct:-	17418785	6
BioGRID:3511|HPRD:08914:01819:5381	Protein-Protein	BioGRID:3511|HPRD:08914:01819	12624098	6
HPRD:06612:01639|HPRD:06612:00338:1962	Protein-Protein	HPRD:06612:01639|HPRD:06612:00338	15086532	6
HPRD:05876:01490|HPRD:05876:00993:6080	Protein-Protein	HPRD:05876:01490|HPRD:05876:00993	10899310	6
HPRD:09137:00777|HPRD:03973:00777:1073	Protein-Protein	HPRD:09137:00777|HPRD:03973:00777	9079689	6
HPRD:03382:03871|HPRD:03872:01498:293	Protein-Protein	HPRD:03382:03871|HPRD:03872:01498	14636580	6
HPRD:03287:01717|HPRD:01721:01716:5719	Protein-Protein	HPRD:03287:01717|HPRD:01721:01716	12093152	6
HPRD:03260:03009|HPRD:16373:01444:5306	Protein-Protein	HPRD:03260:03009|HPRD:16373:01444	11352924	6
HPRD:15237:03184|HPRD:15237:03183:2316	Protein-Protein	HPRD:15237:03184|HPRD:15237:03183	10441394	6
HPRD:00309:01261|HPRD:03898:03100:2709	Protein-Protein	HPRD:00309:01261|HPRD:03898:03100	15824104	6
HPRD:15932:00310|HPRD:15932:00302:3490	Protein-Protein	HPRD:15932:00310|HPRD:15932:00302	16458891	6
HPRD:02248:15138|HPRD:02248:11931:1819	Protein-Protein	HPRD:02248:15138|HPRD:02248:11931	15046600	6
HPRD:04890:00359|HPRD:04890:02364:7049	Protein-Protein	HPRD:04890:00359|HPRD:04890:02364	1724753	6
HPRD:00595:00530|HPRD:01807:00595:7015	Protein-Protein	HPRD:00595:00530|HPRD:01807:00595	8652557	6
HPRD:04342:03184|HPRD:05639:04342:434	Protein-Protein	HPRD:04342:03184|HPRD:05639:04342	10559254	6
HPRD:03039:04646|HPRD:04645:04646:2869	Protein-Protein	HPRD:03039:04646|HPRD:04645:04646	9417867	6
BioGRID:557	Colocalization	BioGRID	15065660	6
HPRD:02670:00310|BioGRID:3246:7753	Protein-Protein	HPRD:02670:00310|BioGRID:3246	12853968	6
HPRD:00286:00226|HPRD:02164:00692:3167	Protein-Protein	HPRD:00286:00226|HPRD:02164:00692	12151522	6
HPRD:16373:09091|HPRD:16374:02303:4174	Protein-Protein	HPRD:16373:09091|HPRD:16374:02303	10747910	6
HPRD:02118:00241|HPRD:02118:00242:339	Protein-Protein	HPRD:02118:00241|HPRD:02118:00242	12051765	6
HPRD:07370:06846|HPRD:03249:07370:2454	Protein-Protein	HPRD:07370:06846|HPRD:03249:07370	12869526	6
HPRD:09520:01247|HPRD:09515:02702:4987	Protein-Protein	HPRD:09520:01247|HPRD:09515:02702	12068295	6
BioGRID:3833|HPRD:11521:04225:329	Protein-Protein	BioGRID:3833|HPRD:11521:04225	11322894	6
HPRD:02796:00370|HPRD:02796:00574:4409	Protein-Protein	HPRD:02796:00370|HPRD:02796:00574	9501082	6
HPRD:05506:00031|HPRD:05506:00030:1360	Protein-Protein	HPRD:05506:00031|HPRD:05506:00030	11580270	6
HPRD:06039:03200|HPRD:06039:03221:2796	Protein-Protein	HPRD:06039:03200|HPRD:06039:03221	12874272	6
HPRD:05815:03756|HPRD:05815:00977:640	Protein-Protein	HPRD:05815:03756|HPRD:05815:00977	10329646	6
HPRD:16096:12080|BioGRID:3525:4217	Protein-Protein	HPRD:16096:12080|BioGRID:3525	12612062	6
BioGRID:962|HPRD:06662:06117:4275	Protein-Protein	BioGRID:962|HPRD:06662:06117	11857081	6
HPRD:00653:01459|HPRD:01202:01459:4620	Protein-Protein	HPRD:00653:01459|HPRD:01202:01459	10037747	6
HPRD:03833:02094|HPRD:03833:09546:2706	Protein-Protein	HPRD:03833:02094|HPRD:03833:09546	12048196	6
HPRD:00999:04558|HPRD:04558:01318:6018	Protein-Protein	HPRD:00999:04558|HPRD:04558:01318	10557084	6
BioGRID:1853|HPRD:06311:03812:1725	Protein-Protein	BioGRID:1853|HPRD:06311:03812	9647693	6
BioGRID:454|HPRD:04662:02582:2026	Protein-Protein	BioGRID:454|HPRD:04662:02582	11549288	6
BioGRID:3657|HPRD:10230:02679:4930	Protein-Protein	BioGRID:3657|HPRD:10230:02679	11867749	6
BioGRID:439|HPRD:03741:00693:4861	Protein-Protein	BioGRID:439|HPRD:03741:00693	12597860	6
HPRD:04462:00777|HPRD:05456:04462:6692	Protein-Protein	HPRD:04462:00777|HPRD:05456:04462	11864612	6
HPRD:05488:02998|HPRD:05100:03572:7338	Protein-Protein	HPRD:05488:02998|HPRD:05100:03572	10488065	6
BioGRID:192|HPRD:02183:00286:1796	Protein-Protein	BioGRID:192|HPRD:02183:00286	11389839	6
BioGRID:3548|HPRD:04241:03816:10766	Protein-Protein	BioGRID:3548|HPRD:04241:03816	12589052	6
HPRD:07273:00828|HPRD:11994:00828:237	Protein-Protein	HPRD:07273:00828|HPRD:11994:00828	12853576	6
HPRD:03221:00589|HPRD:02995:03390:826	Protein-Protein	HPRD:03221:00589|HPRD:02995:03390	11555647	6
HPRD:00558:00540|HPRD:00558:00539:5714	Protein-Protein	HPRD:00558:00540|HPRD:00558:00539	12181426	6
BioGRID:2011|HPRD:05874:05869:163	Protein-Protein	BioGRID:2011|HPRD:05874:05869	10978333	6
BioGRID:2106|HPRD:10368:09175:3564	Protein-Protein	BioGRID:2106|HPRD:10368:09175	11162547	6
BioGRID:3846|HPRD:10217:03032:11	Protein-Protein	BioGRID:3846|HPRD:10217:03032	12123608	6
BioGRID:3006|HPRD:02077:00389:2084	Protein-Protein	BioGRID:3006|HPRD:02077:00389	14657349	6
HPRD:01020:00215|HPRD:03184:01020:333	Protein-Protein	HPRD:01020:00215|HPRD:03184:01020	9524113	6
HPRD:02783:02304|HPRD:09326:02304:5157	Protein-Protein	HPRD:02783:02304|HPRD:09326:02304	11882901	6
HPRD:09881:00210|HPRD:09881:00211:3692	Protein-Protein	HPRD:09881:00210|HPRD:09881:00211	14660436	6
HPRD:03382:07369|HPRD:03402:07369:641	Protein-Protein	HPRD:03382:07369|HPRD:03402:07369	11500364	6
HPRD:02248:04325|HPRD:02248:05656:2972	Protein-Protein	HPRD:02248:04325|HPRD:02248:05656	12724322	6
HPRD:16238:06274|Intact:3077	Protein-Protein	HPRD:16238:06274|IntAct:-	10801849	6
HPRD:04097:02450|HPRD:10007:02450:5815	Protein-Protein	HPRD:04097:02450|HPRD:10007:02450	10749975	6
HPRD:06024:02785|Intact:1214	Protein-Protein	HPRD:06024:02785|IntAct:-	12471024	6
BioGRID:874	Protein-Protein	BioGRID	15208681	6
HPRD:02959:00187|HPRD:02959:00541:7247	Protein-Protein	HPRD:02959:00187|HPRD:02959:00541	12297500	6
BioGRID:1623	Protein-Protein	BioGRID	12759374	6
BioGRID:1751|HPRD:05149:03445:51	Protein-Protein	BioGRID:1751|HPRD:05149:03445	10562550	6
HPRD:01501:01036|HPRD:01499:01036:2648	Protein-Protein	HPRD:01501:01036|HPRD:01499:01036	11901153	6
BioGRID:3154|HPRD:04232:01796:6325	Protein-Protein	BioGRID:3154|HPRD:04232:01796	12943729	6
BioGRID:4168	Protein-Protein	BioGRID	14572442	6
HPRD:04882:09379|HPRD:04881:09379:5400	Protein-Protein	HPRD:04882:09379|HPRD:04881:09379	16288713	6
HPRD:08928:00778|HPRD:02511:00778:103	Protein-Protein	HPRD:08928:00778|HPRD:02511:00778	11005381	6
BioGRID:3626|HPRD:04310:01113:2889	Protein-Protein	BioGRID:3626|HPRD:04310:01113	10611234	6
HPRD:03756:00513|HPRD:03321:00513:2139	Protein-Protein	HPRD:03756:00513|HPRD:03321:00513	15500642	6
HPRD:09004:00830|HPRD:01121:00833:219	Protein-Protein	HPRD:09004:00830|HPRD:01121:00833	9759843	6
HPRD:04757:03143|HPRD:02534:03143:5666	Protein-Protein	HPRD:04757:03143|HPRD:02534:03143	16528103	6
HPRD:08835:06167|HPRD:06167:04756:1188	Protein-Protein	HPRD:08835:06167|HPRD:06167:04756	11069920	6
HPRD:00932:09325|HPRD:16170:11968:2252	Protein-Protein	HPRD:00932:09325|HPRD:16170:11968	11423532	6
HPRD:01811:00902|HPRD:01811:00897:1299	Protein-Protein	HPRD:01811:00902|HPRD:01811:00897	11297622	6
HPRD:11965:03016|HPRD:15985:11965:3098	Protein-Protein	HPRD:11965:03016|HPRD:15985:11965	7791877	6
BioGRID:3213|HPRD:03266:01250:2007	Protein-Protein	BioGRID:3213|HPRD:03266:01250	12887926	6
BioGRID:1936|HPRD:14305:04479:2843	Protein-Protein	BioGRID:1936|HPRD:14305:04479	10964907	6
HPRD:15992:02887|HPRD:15992:09052:1020	Protein-Protein	HPRD:15992:02887|HPRD:15992:09052	8208298	6
HPRD:02971:01381|HPRD:02971:02780:2232	Protein-Protein	HPRD:02971:01381|HPRD:02971:02780	9632636	6
HPRD:11888:01301|HPRD:04248:01080:1133	Protein-Protein	HPRD:11888:01301|HPRD:04248:01080	9020138	6
BioGRID:57	Protein-Protein	BioGRID	12947099	6
HPRD:05594:00215|HPRD:05594:05457:3064	Protein-Protein	HPRD:05594:00215|HPRD:05594:05457	12176984	6
BioGRID:461|HPRD:03943:00764:5945	Protein-Protein	BioGRID:461|HPRD:03943:00764	11387333	6
BioGRID:300|Intact:4686	Protein-Protein	BioGRID:300|IntAct:-	11980910	6
HPRD:10549:06774|Intact:86	Protein-Protein	HPRD:10549:06774|IntAct:-	12054647	6
BioGRID:4788	Protein-Protein	BioGRID	15181449	6
BioGRID:3575|HPRD:11741:04653:193	Protein-Protein	BioGRID:3575|HPRD:11741:04653	12183469	6
BioGRID:3743|HPRD:05599:05436:446	Protein-Protein	BioGRID:3743|HPRD:05599:05436	10823961	6
HPRD:02514:00992|HPRD:03301:02514:4479	Protein-Protein	HPRD:02514:00992|HPRD:03301:02514	10825200	6
HPRD:18521:03107|BioGRID:2225:522	Protein-Protein	HPRD:18521:03107|BioGRID:2225	11481332	6
HPRD:01044:00215|HPRD:01044:05457:6438	Protein-Protein	HPRD:01044:00215|HPRD:01044:05457	16045749	6
HPRD:01615:09066|HPRD:03570:10532:897	Protein-Protein	HPRD:01615:09066|HPRD:03570:10532	11250900	6
HPRD:08443:07372|HPRD:08444:07372:1221	Protein-Protein	HPRD:08443:07372|HPRD:08444:07372	11980916	6
HPRD:10398:03965|HPRD:10398:03100:1640	Protein-Protein	HPRD:10398:03965|HPRD:10398:03100	12391307	6
HPRD:04231:06945|HPRD:05053:07233:4723	Protein-Protein	HPRD:04231:06945|HPRD:05053:07233	15016378	6
HPRD:04517:03646|BioGRID:421:1567	Protein-Protein	HPRD:04517:03646|BioGRID:421	10903152	6
BioGRID:1135|HPRD:05763:03736:2484	Protein-Protein	BioGRID:1135|HPRD:05763:03736	11146551	6
BioGRID:3126|HPRD:10836:00539:5459	Protein-Protein	BioGRID:3126|HPRD:10836:00539	14499480	6
BioGRID:2363|HPRD:10647:01787:6098	Protein-Protein	BioGRID:2363|HPRD:10647:01787	14583192	6
HPRD:10436:01504|HPRD:10436:01499:4305	Protein-Protein	HPRD:10436:01504|HPRD:10436:01499	8940095	6
HPRD:12257:00698|HPRD:12257:04199:2396	Protein-Protein	HPRD:12257:00698|HPRD:12257:04199	12531901	6
HPRD:05946:02316|HPRD:01043:09580:3769	Protein-Protein	HPRD:05946:02316|HPRD:01043:09580	11118213	6
HPRD:01300:00355|HPRD:01300:00359:4646	Protein-Protein	HPRD:01300:00355|HPRD:01300:00359	11711546	6
BioGRID:3625|HPRD:02911:00023:36	Protein-Protein	BioGRID:3625|HPRD:02911:00023	11430826	6
BioGRID:3290|HPRD:12257:05866:1084	Protein-Protein	BioGRID:3290|HPRD:12257:05866	12819203	6
HPRD:02534:05600|HPRD:03807:05601:3088	Protein-Protein	HPRD:02534:05600|HPRD:03807:05601	14767476	6
HPRD:04790:06532|HPRD:06532:04586:2489	Protein-Protein	HPRD:04790:06532|HPRD:06532:04586	12223541	6
HPRD:02364:01510|HPRD:01510:00360:2736	Protein-Protein	HPRD:02364:01510|HPRD:01510:00360	8006028	6
BioGRID:3133|HPRD:16850:01517:1629	Protein-Protein	BioGRID:3133|HPRD:16850:01517	12970870	6
HPRD:06007:03543|HPRD:06007:01302:773	Protein-Protein	HPRD:06007:03543|HPRD:06007:01302	10196196	6
HPRD:00579:00241|HPRD:00579:00242:2551	Protein-Protein	HPRD:00579:00241|HPRD:00579:00242	12153558	6
HPRD:01859:00883|Intact:4004	Protein-Protein	HPRD:01859:00883|IntAct:-	10823891	6
BioGRID:2924|HPRD:05892:01435:2588	Protein-Protein	BioGRID:2924|HPRD:05892:01435	15044383	6
HPRD:05140:01238|HPRD:12497:09980:1721	Protein-Protein	HPRD:05140:01238|HPRD:12497:09980	12077347	6
BioGRID:2856|HPRD:13017:05103:367	Protein-Protein	BioGRID:2856|HPRD:13017:05103	15249581	6
HPRD:14259:01660|HPRD:06101:01660:5658	Protein-Protein	HPRD:14259:01660|HPRD:06101:01660	12576672	5
HPRD:09066:04257|HPRD:00589:04257:1956	Protein-Protein	HPRD:09066:04257|HPRD:00589:04257	11050077	5
HPRD:02534:03082|HPRD:03082:06780:13434	Protein-Protein	HPRD:02534:03082|HPRD:03082:06780	15616580	5
BioGRID:3590|HPRD:08950:05610:4029	Protein-Protein	BioGRID:3590|HPRD:08950:05610	11466315	5
HPRD:01525:00275|HPRD:01704:00275:181	Protein-Protein	HPRD:01525:00275|HPRD:01704:00275	7694569	5
BioGRID:3763|HPRD:04070:00179:403	Protein-Protein	BioGRID:3763|HPRD:04070:00179	10497212	5
HPRD:08910:04229|HPRD:01486:04229:23	Protein-Protein	HPRD:08910:04229|HPRD:01486:04229	12571245	5
HPRD:02319:00977|Intact:7033	Protein-Protein	HPRD:02319:00977|IntAct:-	9334338	5
HPRD:16834:00655|HPRD:16834:00496:5958	Protein-Protein	HPRD:16834:00655|HPRD:16834:00496	10733577	5
HPRD:05413:02092|HPRD:04020:03402:5013	Protein-Protein	HPRD:05413:02092|HPRD:04020:03402	16217014	5
HPRD:12569:03652|HPRD:12569:05804:1923	Protein-Protein	HPRD:12569:03652|HPRD:12569:05804	16198290	5
HPRD:11689:02505|HPRD:11689:00655:4561	Protein-Protein	HPRD:11689:02505|HPRD:11689:00655	15175272	5
HPRD:00655:01719|HPRD:01852:01719:4965	Protein-Protein	HPRD:00655:01719|HPRD:01852:01719	9553134	5
BioGRID:14|HPRD:10536:00019:9273	Protein-Protein	BioGRID:14|HPRD:10536:00019	11309420	5
HPRD:07316:02792|HPRD:07316:01505:5374	Protein-Protein	HPRD:07316:02792|HPRD:07316:01505	12042313	5
HPRD:06900:00453|Intact:875	Protein-Protein	HPRD:06900:00453|IntAct:-	14993212	5
HPRD:02926:01227|HPRD:00277:01227:1009	Protein-Protein	HPRD:02926:01227|HPRD:00277:01227	10617630	5
HPRD:06129:03539|HPRD:06129:00178:1716	Protein-Protein	HPRD:06129:03539|HPRD:06129:00178	12089335	5
HPRD:06360:05584|HPRD:06360:00087:5963	Protein-Protein	HPRD:06360:05584|HPRD:06360:00087	12297508	5
BioGRID:3311|HPRD:01986:01489:5924	Protein-Protein	BioGRID:3311|HPRD:01986:01489	12804600	5
HPRD:00569:00054|HPRD:17984:06443:1464	Protein-Protein	HPRD:00569:00054|HPRD:17984:06443	11703931	5
HPRD:04921:01484|HPRD:15942:04921:4912	Protein-Protein	HPRD:04921:01484|HPRD:15942:04921	10358086	5
HPRD:11888:01267|HPRD:11888:01470:4245	Protein-Protein	HPRD:11888:01267|HPRD:11888:01470	8879209	5
HPRD:02303:00547|HPRD:02083:00547:679	Protein-Protein	HPRD:02303:00547|HPRD:02083:00547	10767429	5
BioGRID:102|HPRD:02514:00150:3471	Protein-Protein	BioGRID:102|HPRD:02514:00150	11964172	5
BioGRID:2628|HPRD:00218:01250:1089	Protein-Protein	BioGRID:2628|HPRD:00218:01250	11777930	5
BioGRID:2834|HPRD:04094:02164:6341	Protein-Protein	BioGRID:2834|HPRD:04094:02164	15331416	5
HPRD:02820:01498|HPRD:02820:01501:2841	Protein-Protein	HPRD:02820:01498|HPRD:02820:01501	10212259	5
BioGRID:3620|Intact:6258	Protein-Protein	BioGRID:3620|IntAct:-	9874765	5
HPRD:01851:01818|HPRD:03958:01818:6238	Protein-Protein	HPRD:01851:01818|HPRD:03958:01818	7651436	5
HPRD:04931:08968|HPRD:04932:08968:4911	Protein-Protein	HPRD:04931:08968|HPRD:04932:08968	9303539	5
HPRD:04404:00150|HPRD:04404:02780:8404	Protein-Protein	HPRD:04404:00150|HPRD:04404:02780	8662998	5
BioGRID:1891|HPRD:04574:03941:4453	Protein-Protein	BioGRID:1891|HPRD:04574:03941	11303027	5
HPRD:12818:05353|HPRD:12818:02740:2750	Protein-Protein	HPRD:12818:05353|HPRD:12818:02740	8605018	5
BioGRID:3843|HPRD:08915:00589:1174	Protein-Protein	BioGRID:3843|HPRD:08915:00589	11358960	5
HPRD:15208:06662|HPRD:19358:01545:3611	Protein-Protein	HPRD:15208:06662|HPRD:19358:01545	10934204	5
HPRD:13777:01796|Intact:1076	Protein-Protein	HPRD:13777:01796|IntAct:-	14676314	5
BioGRID:2866|HPRD:12133:03013:5729	Protein-Protein	BioGRID:2866|HPRD:12133:03013	15215856	5
HPRD:02248:02710|Intact:2532	Protein-Protein	HPRD:02248:02710|IntAct:-	11788586	5
HPRD:05343:01337|HPRD:03605:00871:2744	Protein-Protein	HPRD:05343:01337|HPRD:03605:00871	11036080	5
HPRD:05817:04950|HPRD:05817:02889:3132	Protein-Protein	HPRD:05817:04950|HPRD:05817:02889	15456891	5
HPRD:02487:01278|HPRD:02487:01113:8042	Protein-Protein	HPRD:02487:01278|HPRD:02487:01113	11602341	5
HPRD:01425:00796|HPRD:01425:00655:5269	Protein-Protein	HPRD:01425:00796|HPRD:01425:00655	10858437	5
BioGRID:10996	Protein-Protein	BioGRID	12571280	5
HPRD:00277:05521|BioGRID:3757:5506	Protein-Protein	HPRD:00277:05521|BioGRID:3757	12176973	5
HPRD:01160:00374|HPRD:01160:00373:5015	Protein-Protein	HPRD:01160:00374|HPRD:01160:00373	2446864	5
HPRD:08369:01867|HPRD:02780:01297:2604	Protein-Protein	HPRD:08369:01867|HPRD:02780:01297	10749680	5
HPRD:16842:16841|HPRD:16841:01827:1907	Protein-Protein	HPRD:16842:16841|HPRD:16841:01827	11226752	5
HPRD:02692:01792|HPRD:03696:02692:4748	Protein-Protein	HPRD:02692:01792|HPRD:03696:02692	7739537	5
HPRD:15511:04596|HPRD:15602:04596:5595	Protein-Protein	HPRD:15511:04596|HPRD:15602:04596	12037680	5
HPRD:05639:01499|HPRD:05639:01502:7513	Protein-Protein	HPRD:05639:01499|HPRD:05639:01502	10433554	5
HPRD:08935:03112|HPRD:08935:08882:1821	Protein-Protein	HPRD:08935:03112|HPRD:08935:08882	12393188	5
HPRD:09361:09357|HPRD:09361:09359:5684	Protein-Protein	HPRD:09361:09357|HPRD:09361:09359	9630247	5
HPRD:05788:03459|HPRD:05788:02800:4882	Protein-Protein	HPRD:05788:03459|HPRD:05788:02800	9792675	5
BioGRID:1167|HPRD:03150:01892:2602	Protein-Protein	BioGRID:1167|HPRD:03150:01892	10094488	5
HPRD:07077:01250|HPRD:01250:00589:3006	Protein-Protein	HPRD:07077:01250|HPRD:01250:00589	10480874	5
HPRD:03100:03896|HPRD:03896:14421:637	Protein-Protein	HPRD:03100:03896|HPRD:03896:14421	16581800	5
BioGRID:3811|HPRD:07567:04078:3042	Protein-Protein	BioGRID:3811|HPRD:07567:04078	11912212	5
BioGRID:446|HPRD:04199:05208:8909	Protein-Protein	BioGRID:446|HPRD:04199:05208	9581762	5
BioGRID:3171|HPRD:09240:07213:2351	Protein-Protein	BioGRID:3171|HPRD:09240:07213	12928435	5
BioGRID:1628|HPRD:04128:03874:5544	Protein-Protein	BioGRID:1628|HPRD:04128:03874	11774384	5
BioGRID:1758|HPRD:03461:00351:1022	Protein-Protein	BioGRID:1758|HPRD:03461:00351	11889126	5
HPRD:15335:02709|HPRD:15335:02502:3980	Protein-Protein	HPRD:15335:02709|HPRD:15335:02502	14504284	5
HPRD:01902:00578|HPRD:01902:00622:607	Protein-Protein	HPRD:01902:00578|HPRD:01902:00622	11796824	5
HPRD:03570:01302|HPRD:00589:01304:10114	Protein-Protein	HPRD:03570:01302|HPRD:00589:01304	11477071	5
BioGRID:2370|HPRD:04574:03934:2863	Protein-Protein	BioGRID:2370|HPRD:04574:03934	12972563	5
HPRD:03146:03007|HPRD:04663:03146:8670	Protein-Protein	HPRD:03146:03007|HPRD:04663:03146	11572861	5
HPRD:17077:04977|HPRD:17077:03070:1656	Protein-Protein	HPRD:17077:04977|HPRD:17077:03070	11850456	5
HPRD:00589:02612|HPRD:00589:01577:4070	Protein-Protein	HPRD:00589:02612|HPRD:00589:01577	9717844	5
BioGRID:2478|HPRD:01238:00218:453	Protein-Protein	BioGRID:2478|HPRD:01238:00218	12700228	5
BioGRID:3348|HPRD:12186:03485:201	Protein-Protein	BioGRID:3348|HPRD:12186:03485	12771218	5
HPRD:00574:00383|HPRD:00804:00383:7707	Protein-Protein	HPRD:00574:00383|HPRD:00804:00383	11956183	5
HPRD:01498:09235|HPRD:09235:00241:3830	Protein-Protein	HPRD:01498:09235|HPRD:09235:00241	10816571	5
HPRD:15605:04225|HPRD:15605:04762:7086	Protein-Protein	HPRD:15605:04225|HPRD:15605:04762	11274149	5
BioGRID:2262|HPRD:09029:08463:1889	Protein-Protein	BioGRID:2262|HPRD:09029:08463	10857750	5
BioGRID:1880|HPRD:11997:10868:5018	Protein-Protein	BioGRID:1880|HPRD:11997:10868	11965497	5
HPRD:02363:00501|HPRD:00501:00360:5480	Protein-Protein	HPRD:02363:00501|HPRD:00501:00360	10382266	5
BioGRID:3850|HPRD:06691:04257:848	Protein-Protein	BioGRID:3850|HPRD:06691:04257	12529443	5
HPRD:06532:01226|HPRD:05412:01226:40	Protein-Protein	HPRD:06532:01226|HPRD:05412:01226	10400690	5
BioGRID:732|HPRD:16834:01266:3477	Protein-Protein	BioGRID:732|HPRD:16834:01266	11470823	5
HPRD:02910:00524|Intact:1344	Protein-Protein	HPRD:02910:00524|IntAct:-	10395741	5
HPRD:05230:06850|HPRD:02811:06850:983	Protein-Protein	HPRD:05230:06850|HPRD:02811:06850	11585904	5
HPRD:01294:03642|HPRD:00634:03642:1026	Protein-Protein	HPRD:01294:03642|HPRD:00634:03642	15695515	5
HPRD:16360:06780|HPRD:07077:16360:877	Protein-Protein	HPRD:16360:06780|HPRD:07077:16360	12101239	5
BioGRID:1402|HPRD:04637:04636:6079	Protein-Protein	BioGRID:1402|HPRD:04637:04636	9733768	5
BioGRID:7720	Protein-Protein	BioGRID	16990550	5
BioGRID:3065|HPRD:07259:03825:5583	Protein-Protein	BioGRID:3065|HPRD:07259:03825	14592966	5
HPRD:05118:00287|HPRD:05118:01417:2660	Protein-Protein	HPRD:05118:00287|HPRD:05118:01417	10512713	5
HPRD:06011:03361|HPRD:06011:03360:129	Protein-Protein	HPRD:06011:03361|HPRD:06011:03360	11744733	5
HPRD:00277:03590|HPRD:02919:03590:3231	Protein-Protein	HPRD:00277:03590|HPRD:02919:03590	11583622	5
BioGRID:127|HPRD:04409:00232:1645	Protein-Protein	BioGRID:127|HPRD:04409:00232	9369453	5
HPRD:01738:01046|HPRD:01586:01046:2520	Protein-Protein	HPRD:01738:01046|HPRD:01586:01046	7957052	5
BioGRID:3698|HPRD:08950:03143:8256	Protein-Protein	BioGRID:3698|HPRD:08950:03143	10944117	5
HPRD:01266:01496|HPRD:01266:02619:1297	Protein-Protein	HPRD:01266:01496|HPRD:01266:02619	16153436	5
HPRD:03886:03213|HPRD:03886:03816:1516	Protein-Protein	HPRD:03886:03213|HPRD:03886:03816	9841871	5
BioGRID:3009|HPRD:09318:04241:9652	Protein-Protein	BioGRID:3009|HPRD:09318:04241	14657019	5
BioGRID:821|HPRD:11401:07521:2413	Protein-Protein	BioGRID:821|HPRD:11401:07521	10786636	5
HPRD:09687:00778|BioGRID:3514:1912	Protein-Protein	HPRD:09687:00778|BioGRID:3514	12621024	5
BioGRID:1560|HPRD:01439:00286:136	Protein-Protein	BioGRID:1560|HPRD:01439:00286	12000790	5
BioGRID:3597|HPRD:05521:00536:1047	Protein-Protein	BioGRID:3597|HPRD:05521:00536	11062478	5
HPRD:02177:00692|BioGRID:1255:636	Protein-Protein	HPRD:02177:00692|BioGRID:1255	12070168	5
HPRD:04583:03418|HPRD:04583:03539:1216	Protein-Protein	HPRD:04583:03418|HPRD:04583:03539	8612133	5
HPRD:11641:04115|HPRD:11641:18521:5483	Protein-Protein	HPRD:11641:04115|HPRD:11641:18521	11913976	5
BioGRID:1518|HPRD:04360:02834:69	Protein-Protein	BioGRID:1518|HPRD:04360:02834	10772858	5
HPRD:03459:03418|HPRD:03458:01861:5098	Protein-Protein	HPRD:03459:03418|HPRD:03458:01861	11098060	5
BioGRID:1735|HPRD:09869:00032:6550	Protein-Protein	BioGRID:1735|HPRD:09869:00032	8761950	5
HPRD:03871:01166|HPRD:16419:03872:4636	Protein-Protein	HPRD:03871:01166|HPRD:16419:03872	10924525	5
HPRD:04107:02314|HPRD:12360:04107:4709	Protein-Protein	HPRD:04107:02314|HPRD:12360:04107	10747096	5
BioGRID:3863	Protein-Protein	BioGRID	9230079	5
HPRD:02437:16362|HPRD:16362:01577:7167	Protein-Protein	HPRD:02437:16362|HPRD:16362:01577	11739747	5
BioGRID:3157|HPRD:04767:03016:139	Protein-Protein	BioGRID:3157|HPRD:04767:03016	12942088	5
BioGRID:3617|HPRD:06275:06274:2473	Protein-Protein	BioGRID:3617|HPRD:06275:06274	10880450	5
HPRD:01499:07510|HPRD:01501:07510:4302	Protein-Protein	HPRD:01499:07510|HPRD:01501:07510	15381704	5
BioGRID:3841|HPRD:04357:01574:695	Protein-Protein	BioGRID:3841|HPRD:04357:01574	11583618	5
BioGRID:1749|HPRD:04840:06786:1871	Protein-Protein	BioGRID:1749|HPRD:04840:06786	10230407	5
HPRD:09863:01469|Intact:10469	Protein-Protein	HPRD:09863:01469|IntAct:-	15299019	5
HPRD:12531:09103|HPRD:13662:12531:10662	Protein-Protein	HPRD:12531:09103|HPRD:13662:12531	12489984	5
HPRD:05377:15943|HPRD:05377:09026:3041	Protein-Protein	HPRD:05377:15943|HPRD:05377:09026	15670829	5
HPRD:01050:01040|HPRD:01740:01040:9140	Protein-Protein	HPRD:01050:01040|HPRD:01740:01040	10490978	5
HPRD:02622:05418|HPRD:06771:02622:1366	Protein-Protein	HPRD:02622:05418|HPRD:06771:02622	16027724	5
HPRD:05394:01495|HPRD:05394:01470:587	Protein-Protein	HPRD:05394:01495|HPRD:05394:01470	10209036	5
HPRD:00279:04898|HPRD:02739:04898:6815	Protein-Protein	HPRD:00279:04898|HPRD:02739:04898	11500362	5
HPRD:07077:06436|HPRD:06436:02819:829	Protein-Protein	HPRD:07077:06436|HPRD:06436:02819	12011095	5
BioGRID:3663|HPRD:04647:04232:6085	Protein-Protein	BioGRID:3663|HPRD:04647:04232	10471499	5
HPRD:10516:05521|HPRD:10516:05703:2999	Protein-Protein	HPRD:10516:05521|HPRD:10516:05703	15325272	5
HPRD:02834:01746|HPRD:02314:01746:3770	Protein-Protein	HPRD:02834:01746|HPRD:02314:01746	8810341	5
BioGRID:1188|HPRD:02943:01967:5495	Protein-Protein	BioGRID:1188|HPRD:02943:01967	11157805	5
BioGRID:1048|HPRD:11968:04449:4964	Protein-Protein	BioGRID:1048|HPRD:11968:04449	9852078	5
HPRD:09733:05668|HPRD:09733:02105:1642	Protein-Protein	HPRD:09733:05668|HPRD:09733:02105	12893243	5
BioGRID:1359|HPRD:02692:02482:4659	Protein-Protein	BioGRID:1359|HPRD:02692:02482	12411495	5
HPRD:00655:02780|HPRD:01819:02834:1312	Protein-Protein	HPRD:00655:02780|HPRD:01819:02834	7516469	5
HPRD:04309:04206|HPRD:03213:03868:241	Protein-Protein	HPRD:04309:04206|HPRD:03213:03868	11062067	5
BioGRID:74|Intact:9704	Protein-Protein	BioGRID:74|IntAct:-	12586840	5
BioGRID:3704|HPRD:15123:09690:1974	Protein-Protein	BioGRID:3704|HPRD:15123:09690	11390640	5
BioGRID:779	Protein-Protein	BioGRID	18056425	5
HPRD:00625:02777|HPRD:01490:02777:1652	Protein-Protein	HPRD:00625:02777|HPRD:01490:02777	7657660	5
BioGRID:2686|HPRD:04356:01859:2845	Protein-Protein	BioGRID:2686|HPRD:04356:01859	11896572	5
BioGRID:3901|HPRD:00695:06781:5276	Protein-Protein	BioGRID:3901|HPRD:00695:06781	12573530	5
HPRD:04457:00211|HPRD:00211:00025:2558	Protein-Protein	HPRD:04457:00211|HPRD:00211:00025	10504300	5
HPRD:00590:08950|HPRD:00590:03780:4862	Protein-Protein	HPRD:00590:08950|HPRD:00590:03780	15333839	5
BioGRID:2903|HPRD:07816:15942:7632	Protein-Protein	BioGRID:2903|HPRD:07816:15942	15107502	5
HPRD:08436:07373|Intact:2304	Protein-Protein	HPRD:08436:07373|IntAct:-	15047703	5
BioGRID:1292|HPRD:05136:02301:4071	Protein-Protein	BioGRID:1292|HPRD:05136:02301	12218189	5
BioGRID:2692|HPRD:02554:01968:3496	Protein-Protein	BioGRID:2692|HPRD:02554:01968	15115758	5
HPRD:00759:00187|HPRD:05095:00187:7052	Protein-Protein	HPRD:00759:00187|HPRD:05095:00187	7797501	5
HPRD:02519:01722|HPRD:02519:01721:330	Protein-Protein	HPRD:02519:01722|HPRD:02519:01721	10397765	5
HPRD:01470:00126|HPRD:01475:00126:2669	Protein-Protein	HPRD:01470:00126|HPRD:01475:00126	9029147	5
HPRD:03937:01853|HPRD:03960:03937:3733	Protein-Protein	HPRD:03937:01853|HPRD:03960:03937	10840040	5
BioGRID:93|HPRD:03311:02571:1019	Protein-Protein	BioGRID:93|HPRD:03311:02571	10521483	5
BioGRID:7193	Protein-Protein	BioGRID	15262960	5
BioGRID:3739|HPRD:11485:04078:1844	Protein-Protein	BioGRID:3739|HPRD:11485:04078	11443112	5
HPRD:03301:02391|HPRD:03045:02391:1228	Protein-Protein	HPRD:03301:02391|HPRD:03045:02391	11418623	5
HPRD:11859:02275|HPRD:11858:07348:4817	Protein-Protein	HPRD:11859:02275|HPRD:11858:07348	8576240	5
HPRD:10729:00589|HPRD:02437:00058:3682	Protein-Protein	HPRD:10729:00589|HPRD:02437:00058	12039962	5
HPRD:10621:07028|HPRD:07028:01277:7216	Protein-Protein	HPRD:10621:07028|HPRD:07028:01277	12183370	5
HPRD:09211:00925|HPRD:07269:00925:1092	Protein-Protein	HPRD:09211:00925|HPRD:07269:00925	9808459	5
BioGRID:1182|HPRD:04380:01919:5882	Protein-Protein	BioGRID:1182|HPRD:04380:01919	12370310	5
BioGRID:751|HPRD:09820:01275:5312	Protein-Protein	BioGRID:751|HPRD:09820:01275	8570175	5
HPRD:01498:00942|HPRD:03382:00941:96	Protein-Protein	HPRD:01498:00942|HPRD:03382:00941	9374536	5
HPRD:00771:00136|HPRD:09014:00136:4045	Protein-Protein	HPRD:00771:00136|HPRD:09014:00136	12524539	5
BioGRID:3587|HPRD:17589:09532:428	Protein-Protein	BioGRID:3587|HPRD:17589:09532	12397079	5
BioGRID:3235|HPRD:03426:00753:7127	Protein-Protein	BioGRID:3235|HPRD:03426:00753	12865429	5
HPRD:03382:02765|HPRD:01443:02765:5011	Protein-Protein	HPRD:03382:02765|HPRD:01443:02765	12569367	5
BioGRID:1128|HPRD:00302:01823:11104	Protein-Protein	BioGRID:1128|HPRD:00302:01823	9926943	5
HPRD:10366:11969|HPRD:10366:00032:6400	Protein-Protein	HPRD:10366:11969|HPRD:10366:00032	11721045	5
HPRD:18306:08916|Intact:5383	Protein-Protein	HPRD:18306:08916|IntAct:-	10944529	5
HPRD:09466:01852|HPRD:09466:00350:4232	Protein-Protein	HPRD:09466:01852|HPRD:09466:00350	11964161	5
HPRD:06928:02518|HPRD:10458:02518:2243	Protein-Protein	HPRD:06928:02518|HPRD:10458:02518	12384139	5
HPRD:03136:00934|HPRD:03136:00929:4830	Protein-Protein	HPRD:03136:00934|HPRD:03136:00929	11134153	5
BioGRID:1252|HPRD:04663:02275:6149	Protein-Protein	BioGRID:1252|HPRD:04663:02275	9278515	5
BioGRID:3069|HPRD:04257:00617:657	Protein-Protein	BioGRID:3069|HPRD:04257:00617	14583623	5
HPRD:08544:05609|HPRD:04595:05120:398	Protein-Protein	HPRD:08544:05609|HPRD:04595:05120	16501559	5
HPRD:10433:01796|HPRD:01796:00180:1292	Protein-Protein	HPRD:10433:01796|HPRD:01796:00180	12004059	5
HPRD:17637:06039|Intact:3326	Protein-Protein	HPRD:17637:06039|IntAct:-	15082531	5
HPRD:02799:11659|HPRD:03321:11659:2546	Protein-Protein	HPRD:02799:11659|HPRD:03321:11659	11802788	5
BioGRID:36|HPRD:06089:05074:1194	Protein-Protein	BioGRID:36|HPRD:06089:05074	10921873	5
HPRD:09061:00829|HPRD:00189:00169:4700	Protein-Protein	HPRD:09061:00829|HPRD:00189:00169	8769474	5
BioGRID:3152|HPRD:07412:03938:7091	Protein-Protein	BioGRID:3152|HPRD:07412:03938	12944466	5
BioGRID:2956|HPRD:04927:08923:3332	Protein-Protein	BioGRID:2956|HPRD:04927:08923	14757743	5
HPRD:03031:00304|HPRD:03031:01146:368	Protein-Protein	HPRD:03031:00304|HPRD:03031:01146	9499405	5
HPRD:06108:00026|HPRD:06108:02288:5692	Protein-Protein	HPRD:06108:00026|HPRD:06108:02288	11418668	5
BioGRID:3224|HPRD:12103:01537:7238	Protein-Protein	BioGRID:3224|HPRD:12103:01537	12879077	5
HPRD:17580:01861|HPRD:17580:05470:4755	Protein-Protein	HPRD:17580:01861|HPRD:17580:05470	15949439	5
HPRD:03807:01827|HPRD:06780:01827:565	Protein-Protein	HPRD:03807:01827|HPRD:06780:01827	10747963	5
HPRD:02997:16176|HPRD:16176:02072:2063	Protein-Protein	HPRD:02997:16176|HPRD:16176:02072	9883737	5
BioGRID:2667|HPRD:04050:00218:3910	Colocalization	BioGRID:2667|HPRD:04050:00218	10426999	5
HPRD:00181:00150|HPRD:02740:00541:2580	Protein-Protein	HPRD:00181:00150|HPRD:02740:00541	9843378	5
BioGRID:3600|HPRD:15123:09532:520	Protein-Protein	BioGRID:3600|HPRD:15123:09532	12391155	5
BioGRID:1277|HPRD:09779:02142:3452	Protein-Protein	BioGRID:1277|HPRD:09779:02142	10896954	5
HPRD:06489:01179|HPRD:09260:06489:7675	Protein-Protein	HPRD:06489:01179|HPRD:09260:06489	10844022	5
HPRD:03948:00866|HPRD:03948:03184:8801	Protein-Protein	HPRD:03948:00866|HPRD:03948:03184	10862767	5
HPRD:16364:04091|HPRD:16364:04092:1603	Protein-Protein	HPRD:16364:04091|HPRD:16364:04092	15280379	5
HPRD:13662:00528|BioGRID:314:4190	Protein-Protein	HPRD:13662:00528|BioGRID:314	11498536	5
HPRD:04026:02157|HPRD:04026:01988:264	Protein-Protein	HPRD:04026:02157|HPRD:04026:01988	12432079	5
BioGRID:35|HPRD:07209:00055:2045	Protein-Protein	BioGRID:35|HPRD:07209:00055	9038142	5
HPRD:01496:01015|HPRD:03479:01015:1720	Protein-Protein	HPRD:01496:01015|HPRD:03479:01015	11788583	5
HPRD:11897:01778|HPRD:11821:01778:455	Protein-Protein	HPRD:11897:01778|HPRD:11821:01778	8814229	5
HPRD:09426:05521|HPRD:09426:08950:2312	Protein-Protein	HPRD:09426:05521|HPRD:09426:08950	11641274	5
HPRD:15983:01162|HPRD:15983:03722:3002	Protein-Protein	HPRD:15983:01162|HPRD:15983:03722	10821850	5
HPRD:03457:03426|HPRD:03457:03419:4883	Protein-Protein	HPRD:03457:03426|HPRD:03457:03419	9384571	5
HPRD:05084:03384|HPRD:05084:03385:2353	Protein-Protein	HPRD:05084:03384|HPRD:05084:03385	15380617	5
HPRD:00387:04475|HPRD:05338:04475:7750	Protein-Protein	HPRD:00387:04475|HPRD:05338:04475	12879005	5
HPRD:02518:01477|HPRD:03371:02518:5084	Protein-Protein	HPRD:02518:01477|HPRD:03371:02518	11788587	5
HPRD:05392:01080|HPRD:05392:01819:418	Protein-Protein	HPRD:05392:01080|HPRD:05392:01819	9687533	5
HPRD:09930:00019|HPRD:06532:00019:5564	Protein-Protein	HPRD:09930:00019|HPRD:06532:00019	16120608	5
HPRD:03223:00765|HPRD:03223:00756:4148	Protein-Protein	HPRD:03223:00765|HPRD:03223:00756	15251452	5
BioGRID:815|HPRD:04175:01367:491	Protein-Protein	BioGRID:815|HPRD:04175:01367	10837480	5
BioGRID:3454|HPRD:16843:04269:3456	Protein-Protein	BioGRID:3454|HPRD:16843:04269	12670957	5
HPRD:02818:00819|HPRD:09280:04114:2118	Protein-Protein	HPRD:02818:00819|HPRD:09280:04114	10228156	5
BioGRID:280|HPRD:09013:00454:1110	Protein-Protein	BioGRID:280|HPRD:09013:00454	12775724	5
HPRD:04340:02607|HPRD:02607:00920:1563	Protein-Protein	HPRD:04340:02607|HPRD:02607:00920	11404076	5
HPRD:09758:00774|HPRD:09758:07205:4345	Protein-Protein	HPRD:09758:00774|HPRD:09758:07205	11679576	5
HPRD:06304:02562|HPRD:08965:02562:2633	Protein-Protein	HPRD:06304:02562|HPRD:08965:02562	9058374	5
BioGRID:3299|HPRD:11887:01703:922	Protein-Protein	BioGRID:3299|HPRD:11887:01703	12810672	5
HPRD:01308:00756|HPRD:09011:00756:7204	Protein-Protein	HPRD:01308:00756|HPRD:09011:00756	11259487	5
HPRD:00171:05831|HPRD:00171:04835:3156	Protein-Protein	HPRD:00171:05831|HPRD:00171:04835	12470648	5
HPRD:08570:04858|HPRD:08570:01369:8434	Protein-Protein	HPRD:08570:04858|HPRD:08570:01369	16554032	5
HPRD:05157:02988|Intact:2946	Protein-Protein	HPRD:05157:02988|IntAct:-	10318773	5
BioGRID:3573|HPRD:04066:04653:2572	Protein-Protein	BioGRID:3573|HPRD:04066:04653	12354758	5
HPRD:05431:04033|HPRD:04033:00945:9144	Protein-Protein	HPRD:05431:04033|HPRD:04033:00945	9360996	5
BioGRID:2585|BioGRID:2584:8591	Colocalization	BioGRID:2585|BioGRID:2584	14734562	5
HPRD:04610:03418|HPRD:04610:03539:896	Protein-Protein	HPRD:04610:03418|HPRD:04610:03539	8565075	5
HPRD:05866:01729|HPRD:05866:03832:562	Protein-Protein	HPRD:05866:01729|HPRD:05866:03832	11572860	5
BioGRID:1458|HPRD:03851:02637:4193	Protein-Protein	BioGRID:1458|HPRD:03851:02637	10373452	5
HPRD:11978:11820|HPRD:11979:00766:2275	Protein-Protein	HPRD:11978:11820|HPRD:11979:00766	7665596	5
HPRD:06176:04762|HPRD:06176:05778:7234	Protein-Protein	HPRD:06176:04762|HPRD:06176:05778	11237715	5
HPRD:01162:07028|HPRD:01162:02826:807	Protein-Protein	HPRD:01162:07028|HPRD:01162:02826	15960975	5
HPRD:02647:19086|HPRD:09158:02647:1453	Protein-Protein	HPRD:02647:19086|HPRD:09158:02647	14966289	5
BioGRID:2580|Intact:3495	Protein-Protein	BioGRID:2580|IntAct:-	12093742	5
HPRD:06377:01430|HPRD:01430:01428:187	Protein-Protein	HPRD:06377:01430|HPRD:01430:01428	11238109	5
BioGRID:3781|HPRD:02534:01310:9425	Protein-Protein	BioGRID:3781|HPRD:02534:01310	11568182	5
HPRD:07531:00593|HPRD:03456:00593:6636	Protein-Protein	HPRD:07531:00593|HPRD:03456:00593	9118947	5
HPRD:04248:03942|HPRD:03942:01496:691	Protein-Protein	HPRD:04248:03942|HPRD:03942:01496	11278335	5
HPRD:01080:03390|HPRD:10144:01819:2752	Protein-Protein	HPRD:01080:03390|HPRD:10144:01819	12415108	5
HPRD:00566:00019|HPRD:03937:00566:3670	Protein-Protein	HPRD:00566:00019|HPRD:03937:00566	8609175	5
BioGRID:1238|HPRD:01158:01504:5795	Protein-Protein	BioGRID:1238|HPRD:01158:01504	10383403	5
BioGRID:29|HPRD:15443:00992:6903	Protein-Protein	BioGRID:29|HPRD:15443:00992	10954736	5
HPRD:03458:02800|HPRD:04047:03458:5931	Protein-Protein	HPRD:03458:02800|HPRD:04047:03458	8962078	5
BioGRID:754|HPRD:01320:01280:9672	Protein-Protein	BioGRID:754|HPRD:01320:01280	11894096	5
BioGRID:3469|HPRD:02511:02259:3466	Protein-Protein	BioGRID:3469|HPRD:02511:02259	12665565	5
HPRD:01500:00655|HPRD:05669:00655:8419	Protein-Protein	HPRD:01500:00655|HPRD:05669:00655	8621384	5
HPRD:02187:00930|HPRD:02187:02904:9095	Protein-Protein	HPRD:02187:00930|HPRD:02187:02904	11390394	5
HPRD:12198:06710|Intact:2777	Protein-Protein	HPRD:12198:06710|IntAct:-	11073942	5
HPRD:04462:07430|Intact:3044	Protein-Protein	HPRD:04462:07430|IntAct:-	16365431	5
HPRD:15605:03013|HPRD:08472:09898:5956	Protein-Protein	HPRD:15605:03013|HPRD:08472:09898	15189447	5
HPRD:03223:02777|HPRD:03101:00026:7361	Protein-Protein	HPRD:03223:02777|HPRD:03101:00026	14674010	5
HPRD:03060:02514|HPRD:03832:03060:5390	Protein-Protein	HPRD:03060:02514|HPRD:03832:03060	10449770	5
BioGRID:3669|HPRD:06293:04380:1117	Protein-Protein	BioGRID:3669|HPRD:06293:04380	11427533	5
BioGRID:3359|HPRD:11689:02309:5593	Protein-Protein	BioGRID:3359|HPRD:11689:02309	12755701	5
HPRD:16497:16051|HPRD:16497:12293:1183	Protein-Protein	HPRD:16497:16051|HPRD:16497:12293	12482611	5
BioGRID:3720|HPRD:04078:03337:463	Protein-Protein	BioGRID:3720|HPRD:04078:03337	12015309	5
HPRD:03470:03261|HPRD:03585:03261:6207	Protein-Protein	HPRD:03470:03261|HPRD:03585:03261	9655398	5
HPRD:00286:01823|HPRD:04380:00286:4208	Protein-Protein	HPRD:00286:01823|HPRD:04380:00286	12000714	5
BioGRID:2069|HPRD:05927:04666:3693	Protein-Protein	BioGRID:2069|HPRD:05927:04666	11927605	5
BioGRID:6117	Protein-Protein	BioGRID	10933397	5
BioGRID:2772|HPRD:05383:00302:1177	Protein-Protein	BioGRID:2772|HPRD:05383:00302	10973963	5
HPRD:06292:00475|HPRD:06292:00674:318	Protein-Protein	HPRD:06292:00475|HPRD:06292:00674	10793131	5
HPRD:12818:05434|HPRD:05434:05353:1269	Protein-Protein	HPRD:12818:05434|HPRD:05434:05353	12181570	5
BioGRID:2944|HPRD:01045:00744:1817	Protein-Protein	BioGRID:2944|HPRD:01045:00744	14980220	5
HPRD:07077:18081|HPRD:07077:04340:2346	Protein-Protein	HPRD:07077:18081|HPRD:07077:04340	12650714	5
BioGRID:2383|HPRD:00622:01718:4501	Protein-Protein	BioGRID:2383|HPRD:00622:01718	16982797	5
HPRD:00192:03791|HPRD:01149:00192:1797	Protein-Protein	HPRD:00192:03791|HPRD:01149:00192	13679391	5
HPRD:00932:01501|HPRD:01503:00932:1607	Protein-Protein	HPRD:00932:01501|HPRD:01503:00932	11884618	5
BioGRID:2359	Protein-Protein	BioGRID	8810278	5
HPRD:04873:03661|HPRD:04873:03660:7040	Protein-Protein	HPRD:04873:03661|HPRD:04873:03660	11896063	5
BioGRID:2563|HPRD:03312:01044:2906	Protein-Protein	BioGRID:2563|HPRD:03312:01044	9747873	5
HPRD:09181:00655|BioGRID:3275:4607	Protein-Protein	HPRD:09181:00655|BioGRID:3275	12835311	5
BioGRID:3307|HPRD:03139:04819:1882	Protein-Protein	BioGRID:3307|HPRD:03139:04819	12805222	5
HPRD:03415:01900|BioGRID:853:2882	Protein-Protein	HPRD:03415:01900|BioGRID:853	10882740	5
BioGRID:1873|HPRD:03898:10531:3539	Protein-Protein	BioGRID:1873|HPRD:03898:10531	11381094	5
BioGRID:2978|HPRD:10600:18518:2492	Protein-Protein	BioGRID:2978|HPRD:10600:18518	14701752	5
BioGRID:3654|HPRD:04459:00218:2476	Protein-Protein	BioGRID:3654|HPRD:04459:00218	10943845	5
HPRD:05730:04867|BioGRID:3903:7654	Protein-Protein	HPRD:05730:04867|BioGRID:3903	10521492	5
HPRD:01819:04582|HPRD:04582:03596:1040	Protein-Protein	HPRD:01819:04582|HPRD:04582:03596	15062102	5
HPRD:04386:04257|HPRD:09158:05247:4020	Protein-Protein	HPRD:04386:04257|HPRD:09158:05247	11850402	5
BioGRID:1959|HPRD:04118:04117:10728	Protein-Protein	BioGRID:1959|HPRD:04118:04117	10698692	5
HPRD:15462:04845|HPRD:06735:01535:3094	Protein-Protein	HPRD:15462:04845|HPRD:06735:01535	11773082	5
HPRD:05374:00150|Intact:2102	Protein-Protein	HPRD:05374:00150|IntAct:-	9788432	5
BioGRID:826|HPRD:12192:02612:3280	Protein-Protein	BioGRID:826|HPRD:12192:02612	9795230	5
HPRD:04585:03833|HPRD:04585:03834:1291	Protein-Protein	HPRD:04585:03833|HPRD:04585:03834	9642260	5
HPRD:03321:01142|HPRD:02799:01142:4376	Protein-Protein	HPRD:03321:01142|HPRD:02799:01142	12888622	5
HPRD:03672:01536|HPRD:03382:01536:4488	Protein-Protein	HPRD:03672:01536|HPRD:03382:01536	7876254	5
HPRD:10343:05000|HPRD:10343:00023:10520	Protein-Protein	HPRD:10343:05000|HPRD:10343:00023	15017387	5
HPRD:09687:01550|HPRD:09687:02262:2844	Protein-Protein	HPRD:09687:01550|HPRD:09687:02262	9422736	5
HPRD:18160:00700|HPRD:05901:05772:8483	Protein-Protein	HPRD:18160:00700|HPRD:05901:05772	11163757	5
HPRD:11813:00485|HPRD:00486:00485:10036	Protein-Protein	HPRD:11813:00485|HPRD:00486:00485	9398194	5
BioGRID:1826|HPRD:05222:03672:9584	Protein-Protein	BioGRID:1826|HPRD:05222:03672	11160423	5
HPRD:00639:00232|Intact:9657	Protein-Protein	HPRD:00639:00232|IntAct:-	15196694	5
HPRD:11876:05823|HPRD:15980:05823:754	Protein-Protein	HPRD:11876:05823|HPRD:15980:05823	9311784	5
HPRD:07298:03230|HPRD:07298:01149:1446	Protein-Protein	HPRD:07298:03230|HPRD:07298:01149	10734104	5
BioGRID:3839|HPRD:08950:02221:1068	Protein-Protein	BioGRID:3839|HPRD:08950:02221	11788710	5
BioGRID:2993|HPRD:04012:05483:4128	Protein-Protein	BioGRID:2993|HPRD:04012:05483	14670075	5
BioGRID:1995|HPRD:06910:04241:2860	Protein-Protein	BioGRID:1995|HPRD:06910:04241	12815042	5
BioGRID:3313|HPRD:08927:04899:1463	Protein-Protein	BioGRID:3313|HPRD:08927:04899	12802065	5
BioGRID:3596|HPRD:07205:08950:8255	Protein-Protein	BioGRID:3596|HPRD:07205:08950	12502735	5
BioGRID:3857|HPRD:04078:00589:1678	Protein-Protein	BioGRID:3857|HPRD:04078:00589	11782371	5
HPRD:02788:03321|HPRD:03457:02788:2219	Protein-Protein	HPRD:02788:03321|HPRD:03457:02788	11387340	5
BioGRID:3728|HPRD:09246:02911:1393	Protein-Protein	BioGRID:3728|HPRD:09246:02911	10640275	5
BioGRID:3682|HPRD:13634:03143:5590	Protein-Protein	BioGRID:3682|HPRD:13634:03143	15235594	5
HPRD:01804:01302|HPRD:01804:01275:2250	Protein-Protein	HPRD:01804:01302|HPRD:01804:01275	8628277	5
BioGRID:225|HPRD:03872:00314:542	Protein-Protein	BioGRID:225|HPRD:03872:00314	11812799	5
BioGRID:3631|HPRD:05521:00218:5967	Protein-Protein	BioGRID:3631|HPRD:05521:00218	10220405	5
BioGRID:3880|HPRD:01818:00390:3643	Protein-Protein	BioGRID:3880|HPRD:01818:00390	12584560	5
HPRD:03431:03028|HPRD:03028:01477:6135	Protein-Protein	HPRD:03431:03028|HPRD:03028:01477	12176037	5
HPRD:06117:01549|HPRD:06117:01273:1288	Protein-Protein	HPRD:06117:01549|HPRD:06117:01273	9488663	5
BioGRID:2437|Intact:3497	Protein-Protein	BioGRID:2437|IntAct:-	12649160	5
BioGRID:2175|HPRD:05639:05553:1153	Protein-Protein	BioGRID:2175|HPRD:05639:05553	12506198	5
HPRD:02756:00745|HPRD:02756:01685:3451	Protein-Protein	HPRD:02756:00745|HPRD:02756:01685	10187839	5
BioGRID:3003|HPRD:12199:11397:8044	Protein-Protein	BioGRID:3003|HPRD:12199:11397	14660641	4
HPRD:11653:01140|HPRD:11653:01852:655	Protein-Protein	HPRD:11653:01140|HPRD:11653:01852	7556643	4
HPRD:02799:03786|HPRD:03457:03786:1953	Protein-Protein	HPRD:02799:03786|HPRD:03457:03786	9593687	4
HPRD:03028:00580|Intact:5475	Protein-Protein	HPRD:03028:00580|IntAct:-	10212252	4
BioGRID:140|HPRD:03354:00389:945	Protein-Protein	BioGRID:140|HPRD:03354:00389	11498787	4
HPRD:05377:14387|HPRD:05377:01617:4292	Protein-Protein	HPRD:05377:14387|HPRD:05377:01617	12560496	4
BioGRID:1512|HPRD:16121:12248:3942	Protein-Protein	BioGRID:1512|HPRD:16121:12248	11689425	4
HPRD:03522:00309|HPRD:03627:03522:3575	Protein-Protein	HPRD:03522:00309|HPRD:03627:03522	7738010	4
BioGRID:577|HPRD:01320:03183:2286	Protein-Protein	BioGRID:577|HPRD:01320:03183	9367879	4
BioGRID:2114|HPRD:15652:07338:3936	Protein-Protein	BioGRID:2114|HPRD:15652:07338	15509564	4
HPRD:06022:03458|HPRD:10868:03459:5378	Protein-Protein	HPRD:06022:03458|HPRD:10868:03459	12527898	4
BioGRID:1885|HPRD:03925:17851:2126	Protein-Protein	BioGRID:1885|HPRD:03925:17851	12920129	4
BioGRID:3885|HPRD:02823:00660:2561	Protein-Protein	BioGRID:3885|HPRD:02823:00660	12581738	4
HPRD:09765:00150|HPRD:05136:00579:4622	Protein-Protein	HPRD:09765:00150|HPRD:05136:00579	10086340	4
BioGRID:8749	Protein-Protein	BioGRID	7542250	4
HPRD:05838:03834|Intact:2678	Protein-Protein	HPRD:05838:03834|IntAct:-	10809768	4
HPRD:04248:05284|HPRD:11888:05284:268	Protein-Protein	HPRD:04248:05284|HPRD:11888:05284	10692442	4
HPRD:03184:02902|HPRD:03909:02902:963	Protein-Protein	HPRD:03184:02902|HPRD:03909:02902	12911633	4
HPRD:09041:00746|HPRD:09041:06960:7622	Protein-Protein	HPRD:09041:00746|HPRD:09041:06960	10906137	4
HPRD:04424:05521|HPRD:04424:08950:6156	Protein-Protein	HPRD:04424:05521|HPRD:04424:08950	10669754	4
BioGRID:1933|HPRD:04233:04060:5457	Protein-Protein	BioGRID:1933|HPRD:04233:04060	12842009	4
HPRD:01235:02105|HPRD:01469:02105:2858	Protein-Protein	HPRD:01235:02105|HPRD:01469:02105	10848576	4
HPRD:01284:01852|HPRD:01495:01852:4878	Protein-Protein	HPRD:01284:01852|HPRD:01495:01852	8530437	4
HPRD:01041:06182|HPRD:04490:01236:9397	Protein-Protein	HPRD:01041:06182|HPRD:04490:01236	12080061	4
HPRD:05812:00138|HPRD:05812:04002:5417	Protein-Protein	HPRD:05812:00138|HPRD:05812:04002	12169628	4
HPRD:02767:01152|HPRD:01681:01152:5510	Protein-Protein	HPRD:02767:01152|HPRD:01681:01152	11278868	4
HPRD:00943:01814|HPRD:00990:05411:4279	Protein-Protein	HPRD:00943:01814|HPRD:00990:05411	10856136	4
HPRD:17535:04011|HPRD:17535:02235:9553	Protein-Protein	HPRD:17535:04011|HPRD:17535:02235	12874243	4
HPRD:06090:03778|HPRD:06090:03026:2155	Protein-Protein	HPRD:06090:03778|HPRD:06090:03026	11821434	4
BioGRID:3238|HPRD:03751:04078:274	Protein-Protein	BioGRID:3238|HPRD:03751:04078	12861022	4
HPRD:05941:03851|HPRD:05943:03851:5248	Protein-Protein	HPRD:05941:03851|HPRD:05943:03851	11563969	4
BioGRID:4694	Protein-Protein	BioGRID	15082718	4
HPRD:06992:04155|HPRD:11821:06992:11796	Protein-Protein	HPRD:06992:04155|HPRD:11821:06992	14993289	4
HPRD:09697:02637|Intact:846	Protein-Protein	HPRD:09697:02637|IntAct:-	15603740	4
HPRD:04106:03136|HPRD:03136:00025:7730	Protein-Protein	HPRD:04106:03136|HPRD:03136:00025	12651901	4
BioGRID:3753|HPRD:03031:00536:3408	Protein-Protein	BioGRID:3753|HPRD:03031:00536	11940573	4
HPRD:07185:01578|HPRD:07185:00584:4017	Protein-Protein	HPRD:07185:01578|HPRD:07185:00584	1331778	4
HPRD:03409:00360|HPRD:03409:00354:2701	Protein-Protein	HPRD:03409:00360|HPRD:03409:00354	11867580	4
HPRD:03562:06319|HPRD:03988:03562:3028	Protein-Protein	HPRD:03562:06319|HPRD:03988:03562	12036964	4
HPRD:09732:02222|HPRD:09732:08916:3299	Protein-Protein	HPRD:09732:02222|HPRD:09732:08916	12435728	4
BioGRID:2296|HPRD:09122:00218:1636	Protein-Protein	BioGRID:2296|HPRD:09122:00218	11751867	4
BioGRID:883	Protein-Protein	BioGRID	14593076	4
BioGRID:2627|HPRD:03465:00218:10416	Protein-Protein	BioGRID:2627|HPRD:03465:00218	12419185	4
HPRD:02534:16031|HPRD:09042:06960:1732	Protein-Protein	HPRD:02534:16031|HPRD:09042:06960	12215533	4
BioGRID:1837|HPRD:18032:03741:4224	Protein-Protein	BioGRID:1837|HPRD:18032:03741	11152476	4
BioGRID:468|HPRD:04860:00774:10025	Protein-Protein	BioGRID:468|HPRD:04860:00774	9873016	4
BioGRID:1308|HPRD:04603:02390:131	Protein-Protein	BioGRID:1308|HPRD:04603:02390	11477068	4
HPRD:04798:03334|HPRD:09830:03334:6288	Protein-Protein	HPRD:04798:03334|HPRD:09830:03334	11148209	4
HPRD:03909:02230|HPRD:03459:02230:1220	Protein-Protein	HPRD:03909:02230|HPRD:03459:02230	15280356	4
HPRD:09660:00313|HPRD:09660:04761:2090	Protein-Protein	HPRD:09660:00313|HPRD:09660:04761	12217960	4
HPRD:03481:01806|HPRD:03483:01806:9204	Protein-Protein	HPRD:03481:01806|HPRD:03483:01806	10547281	4
HPRD:05253:01578|HPRD:05253:01369:8457	Protein-Protein	HPRD:05253:01578|HPRD:05253:01369	9627117	4
HPRD:00278:04840|HPRD:05519:00278:5576	Protein-Protein	HPRD:00278:04840|HPRD:05519:00278	11710515	4
HPRD:04787:13722|HPRD:04787:04400:2278	Protein-Protein	HPRD:04787:13722|HPRD:04787:04400	11944979	4
HPRD:02341:01239|HPRD:02341:01238:2255	Protein-Protein	HPRD:02341:01239|HPRD:02341:01238	10562553	4
HPRD:00639:06771|HPRD:00639:08931:9382	Protein-Protein	HPRD:00639:06771|HPRD:00639:08931	12960054	4
BioGRID:478|HPRD:02164:01718:186	Protein-Protein	BioGRID:478|HPRD:02164:01718	9660868	4
HPRD:04870:04462|HPRD:02811:04870:6904	Protein-Protein	HPRD:04870:04462|HPRD:02811:04870	12133833	4
HPRD:01470:01681|HPRD:03596:01470:3200	Protein-Protein	HPRD:01470:01681|HPRD:03596:01470	9344843	4
HPRD:09220:06809|HPRD:02908:09627:3772	Protein-Protein	HPRD:09220:06809|HPRD:02908:09627	12386165	4
HPRD:12189:04586|HPRD:09740:04586:5832	Protein-Protein	HPRD:12189:04586|HPRD:09740:04586	11882646	4
HPRD:04032:01902|HPRD:04032:01765:5842	Protein-Protein	HPRD:04032:01902|HPRD:04032:01765	15799029	4
BioGRID:3070|HPRD:01827:01080:6582	Protein-Protein	BioGRID:3070|HPRD:01827:01080	14583609	4
BioGRID:1157|HPRD:02068:01871:4225	Protein-Protein	BioGRID:1157|HPRD:02068:01871	9237760	4
HPRD:03382:03740|HPRD:10202:03740:2521	Protein-Protein	HPRD:03382:03740|HPRD:10202:03740	11297520	4
BioGRID:1952|HPRD:16725:04090:2504	Protein-Protein	BioGRID:1952|HPRD:16725:04090	12972431	4
HPRD:05900:01681|HPRD:05428:04336:8752	Protein-Protein	HPRD:05900:01681|HPRD:05428:04336	11956071	4
HPRD:03007:02815|HPRD:03382:09083:4808	Protein-Protein	HPRD:03007:02815|HPRD:03382:09083	11181181	4
BioGRID:1437|HPRD:05043:02604:767	Protein-Protein	BioGRID:1437|HPRD:05043:02604	12615965	4
HPRD:05456:00446|Intact:2073	Protein-Protein	HPRD:05456:00446|IntAct:-	9150368	4
HPRD:01381:02786|HPRD:02786:00992:8122	Protein-Protein	HPRD:01381:02786|HPRD:02786:00992	9178903	4
HPRD:11528:01550|HPRD:11528:01549:1240	Protein-Protein	HPRD:11528:01550|HPRD:11528:01549	12874025	4
HPRD:06572:17893|BioGRID:3874:430	Protein-Protein	HPRD:06572:17893|BioGRID:3874	11564868	4
BioGRID:1254|HPRD:07257:04199:10797	Protein-Protein	BioGRID:1254|HPRD:07257:04199	11134026	4
BioGRID:1696|HPRD:06572:00774:4939	Protein-Protein	BioGRID:1696|HPRD:06572:00774	12724406	4
HPRD:12004:10161|HPRD:12004:06852:3089	Protein-Protein	HPRD:12004:10161|HPRD:12004:06852	11250903	4
BioGRID:1164|HPRD:03026:01885:3518	Protein-Protein	BioGRID:1164|HPRD:03026:01885	7651399	4
HPRD:05809:02301|HPRD:04820:02301:8016	Protein-Protein	HPRD:05809:02301|HPRD:04820:02301	15719014	4
HPRD:11658:03754|HPRD:09045:03754:1751	Protein-Protein	HPRD:11658:03754|HPRD:09045:03754	12924945	4
HPRD:03995:00279|HPRD:03995:00277:2556	Protein-Protein	HPRD:03995:00279|HPRD:03995:00277	10938077	4
HPRD:15121:03184|Intact:1990	Protein-Protein	HPRD:15121:03184|IntAct:-	16775625	4
BioGRID:3365|HPRD:09774:04078:4458	Protein-Protein	BioGRID:3365|HPRD:09774:04078	12750254	4
HPRD:06224:00764|HPRD:06224:00756:6060	Protein-Protein	HPRD:06224:00764|HPRD:06224:00756	11955952	4
BioGRID:3092|HPRD:01905:01733:5898	Protein-Protein	BioGRID:3092|HPRD:01905:01733	14556007	4
HPRD:09326:03328|HPRD:03328:00286:2184	Protein-Protein	HPRD:09326:03328|HPRD:03328:00286	12464179	4
HPRD:02894:01498|HPRD:02926:02600:311	Protein-Protein	HPRD:02894:01498|HPRD:02926:02600	10858434	4
HPRD:05100:02812|HPRD:02812:00764:2772	Protein-Protein	HPRD:05100:02812|HPRD:02812:00764	10598579	4
HPRD:06771:05085|HPRD:06771:06904:3982	Protein-Protein	HPRD:06771:05085|HPRD:06771:06904	16429130	4
HPRD:04380:01313|HPRD:03221:01313:3632	Protein-Protein	HPRD:04380:01313|HPRD:03221:01313	9843199	4
BioGRID:2055|HPRD:06291:04637:8017	Protein-Protein	BioGRID:2055|HPRD:06291:04637	10814529	4
HPRD:13079:03879|HPRD:10842:03879:1668	Protein-Protein	HPRD:13079:03879|HPRD:10842:03879	12093160	4
HPRD:00085:09458|HPRD:00078:09458:4392	Protein-Protein	HPRD:00085:09458|HPRD:00078:09458	9235896	4
HPRD:01267:00975|HPRD:03596:00932:3963	Protein-Protein	HPRD:01267:00975|HPRD:03596:00932	15522217	4
BioGRID:2853|HPRD:14325:03229:2277	Protein-Protein	BioGRID:2853|HPRD:14325:03229	15256501	4
BioGRID:3421|HPRD:03857:00496:8045	Protein-Protein	BioGRID:3421|HPRD:03857:00496	12697812	4
HPRD:03925:00147|HPRD:02714:00147:10959	Protein-Protein	HPRD:03925:00147|HPRD:02714:00147	11533043	4
HPRD:03790:09302|HPRD:05487:09302:7765	Protein-Protein	HPRD:03790:09302|HPRD:05487:09302	15755723	4
BioGRID:210|HPRD:10920:03627:8810	Protein-Protein	BioGRID:210|HPRD:10920:03627	15304341	4
HPRD:00387:01064|HPRD:01064:01525:3087	Protein-Protein	HPRD:00387:01064|HPRD:01064:01525	10859319	4
BioGRID:3342|HPRD:02339:01381:1212	Protein-Protein	BioGRID:3342|HPRD:02339:01381	12774123	4
HPRD:10040:00697|HPRD:10040:04199:4285	Protein-Protein	HPRD:10040:00697|HPRD:10040:04199	10341223	4
HPRD:01398:05153|BioGRID:1489:297	Protein-Protein	HPRD:01398:05153|BioGRID:1489	9697839	4
HPRD:01737:00829|HPRD:01737:00877:5630	Protein-Protein	HPRD:01737:00829|HPRD:01737:00877	10809759	4
HPRD:05877:04241|HPRD:04457:05877:8049	Protein-Protein	HPRD:05877:04241|HPRD:04457:05877	11483516	4
HPRD:07196:02596|HPRD:01804:00524:218	Protein-Protein	HPRD:07196:02596|HPRD:01804:00524	8794892	4
HPRD:08912:01859|HPRD:03345:02542:8917	Protein-Protein	HPRD:08912:01859|HPRD:03345:02542	12556559	4
BioGRID:1881|HPRD:04671:03538:5019	Protein-Protein	BioGRID:1881|HPRD:04671:03538	9208847	4
HPRD:06232:03386|HPRD:06232:06771:603	Protein-Protein	HPRD:06232:03386|HPRD:06232:06771	11146632	4
BioGRID:3628|HPRD:04310:01818:9500	Protein-Protein	BioGRID:3628|HPRD:04310:01818	9708738	4
HPRD:00540:04500|HPRD:04500:00539:611	Protein-Protein	HPRD:00540:04500|HPRD:04500:00539	12351722	4
HPRD:12075:01268|HPRD:12075:01371:5452	Protein-Protein	HPRD:12075:01268|HPRD:12075:01371	15159385	4
HPRD:03247:00306|HPRD:03247:00453:3689	Protein-Protein	HPRD:03247:00306|HPRD:03247:00453	10871850	4
HPRD:01501:02506|HPRD:01498:02506:11255	Protein-Protein	HPRD:01501:02506|HPRD:01498:02506	11700305	4
HPRD:05878:04325|HPRD:04573:05878:6909	Protein-Protein	HPRD:05878:04325|HPRD:04573:05878	11526399	4
HPRD:16249:03363|HPRD:16249:12026:7678	Protein-Protein	HPRD:16249:03363|HPRD:16249:12026	12023369	4
HPRD:16517:06828|HPRD:16517:01796:6667	Protein-Protein	HPRD:16517:06828|HPRD:16517:01796	15691849	4
HPRD:12127:00698|HPRD:01502:00697:854	Protein-Protein	HPRD:12127:00698|HPRD:01502:00697	12147342	4
BioGRID:818|Intact:7677	Protein-Protein	BioGRID:818|IntAct:-	10551832	4
BioGRID:3578|HPRD:08950:05483:2439	Protein-Protein	BioGRID:3578|HPRD:08950:05483	12150997	4
HPRD:01500:01425|HPRD:01425:00513:27	Protein-Protein	HPRD:01500:01425|HPRD:01425:00513	10801826	4
HPRD:03382:03420|HPRD:00277:03420:4597	Protein-Protein	HPRD:03382:03420|HPRD:00277:03420	9030586	4
BioGRID:643|HPRD:03148:01133:263	Protein-Protein	BioGRID:643|HPRD:03148:01133	12697822	4
HPRD:01822:01381|HPRD:01381:01823:5732	Protein-Protein	HPRD:01822:01381|HPRD:01381:01823	9435577	4
BioGRID:2561|HPRD:04023:04015:783	Protein-Protein	BioGRID:2561|HPRD:04023:04015	10995736	4
BioGRID:3618|Intact:94	Protein-Protein	BioGRID:3618|IntAct:-	11739383	4
HPRD:09282:01644|HPRD:04210:01644:1011	Protein-Protein	HPRD:09282:01644|HPRD:04210:01644	11682607	4
HPRD:04284:03356|HPRD:12117:03221:821	Protein-Protein	HPRD:04284:03356|HPRD:12117:03221	12167862	4
HPRD:00820:00528|HPRD:04156:00528:3375	Protein-Protein	HPRD:00820:00528|HPRD:04156:00528	10022855	4
HPRD:03203:00285|HPRD:03203:00286:3776	Protein-Protein	HPRD:03203:00285|HPRD:03203:00286	11274246	4
BioGRID:950	Protein-Protein	BioGRID	11257228	4
HPRD:06769:17871|HPRD:17871:00589:7964	Protein-Protein	HPRD:06769:17871|HPRD:17871:00589	11574675	4
HPRD:05012:03380|HPRD:05012:04447:3762	Protein-Protein	HPRD:05012:03380|HPRD:05012:04447	10683148	4
HPRD:06104:03105|HPRD:04248:03105:3283	Protein-Protein	HPRD:06104:03105|HPRD:04248:03105	10587647	4
BioGRID:3690|HPRD:11762:09691:2405	Protein-Protein	BioGRID:3690|HPRD:11762:09691	9627120	4
HPRD:02777:01861|HPRD:04610:02777:11696	Protein-Protein	HPRD:02777:01861|HPRD:04610:02777	10848577	4
HPRD:02740:06965|HPRD:00150:06965:2913	Protein-Protein	HPRD:02740:06965|HPRD:00150:06965	15556869	4
HPRD:01867:16018|HPRD:01867:01470:3196	Protein-Protein	HPRD:01867:16018|HPRD:01867:01470	9405464	4
HPRD:00114:00113|HPRD:00203:00113:2927	Protein-Protein	HPRD:00114:00113|HPRD:00203:00113	9120258	4
HPRD:06014:04625|HPRD:06014:00977:862	Protein-Protein	HPRD:06014:04625|HPRD:06014:00977	11472070	4
HPRD:03655:16026|HPRD:16026:02282:7226	Protein-Protein	HPRD:03655:16026|HPRD:16026:02282	10454543	4
BioGRID:2530|HPRD:02437:01807:11799	Protein-Protein	BioGRID:2530|HPRD:02437:01807	10734072	4
BioGRID:1085|HPRD:11800:04016:2013	Protein-Protein	BioGRID:1085|HPRD:11800:04016	9724649	4
HPRD:11858:10260|HPRD:15462:11858:5580	Protein-Protein	HPRD:11858:10260|HPRD:15462:11858	11243866	4
HPRD:12257:03596|HPRD:12257:04248:4850	Protein-Protein	HPRD:12257:03596|HPRD:12257:04248	12446789	4
HPRD:01479:01476|HPRD:03358:01476:2469	Protein-Protein	HPRD:01479:01476|HPRD:03358:01476	10777529	4
HPRD:18803:09795|HPRD:18803:17075:2481	Protein-Protein	HPRD:18803:09795|HPRD:18803:17075	16458856	4
HPRD:00993:08912|HPRD:03301:08912:811	Protein-Protein	HPRD:00993:08912|HPRD:03301:08912	11440634	4
HPRD:02514:01398|HPRD:02514:05668:83	Protein-Protein	HPRD:02514:01398|HPRD:02514:05668	8885868	4
BioGRID:1241|HPRD:03615:02153:907	Protein-Protein	BioGRID:1241|HPRD:03615:02153	9647778	4
BioGRID:1999|HPRD:04251:03624:6832	Protein-Protein	BioGRID:1999|HPRD:04251:03624	11171983	4
HPRD:06532:01020|HPRD:01498:01020:6145	Protein-Protein	HPRD:06532:01020|HPRD:01498:01020	7523419	4
BioGRID:1264|HPRD:09207:05050:10	Protein-Protein	BioGRID:1264|HPRD:09207:05050	12183458	4
HPRD:00697:06532|HPRD:00697:12127:800	Protein-Protein	HPRD:00697:06532|HPRD:00697:12127	16436603	4
HPRD:16055:00175|HPRD:01517:01693:2137	Protein-Protein	HPRD:16055:00175|HPRD:01517:01693	2968981	4
HPRD:09118:03112|HPRD:06237:03112:5783	Protein-Protein	HPRD:09118:03112|HPRD:06237:03112	11323433	4
HPRD:03164:01264|HPRD:01264:00215:423	Protein-Protein	HPRD:03164:01264|HPRD:01264:00215	8668348	4
HPRD:01485:02995|HPRD:01485:04380:1357	Protein-Protein	HPRD:01485:02995|HPRD:01485:04380	14966294	4
BioGRID:173|HPRD:06385:00258:8435	Protein-Protein	BioGRID:173|HPRD:06385:00258	11777942	4
HPRD:10434:04320|HPRD:10434:03014:3288	Protein-Protein	HPRD:10434:04320|HPRD:10434:03014	15182197	4
HPRD:03457:00309|HPRD:02799:00309:3248	Protein-Protein	HPRD:03457:00309|HPRD:02799:00309	11278572	4
HPRD:05006:02874|HPRD:04669:02874:9457	Protein-Protein	HPRD:05006:02874|HPRD:04669:02874	10051596	4
HPRD:02983:04078|HPRD:02983:01792:5412	Protein-Protein	HPRD:02983:04078|HPRD:02983:01792	7760804	4
HPRD:03554:02726|HPRD:09045:01701:7503	Protein-Protein	HPRD:03554:02726|HPRD:09045:01701	12615929	4
HPRD:05396:01819|HPRD:05396:01080:5097	Protein-Protein	HPRD:05396:01819|HPRD:05396:01080	9195899	4
HPRD:02690:07030|HPRD:00194:07173:356	Protein-Protein	HPRD:02690:07030|HPRD:00194:07173	10438732	4
HPRD:02790:00150|Intact:5052	Protein-Protein	HPRD:02790:00150|IntAct:-	8798570	4
HPRD:04094:01819|HPRD:04094:01301:4613	Protein-Protein	HPRD:04094:01819|HPRD:04094:01301	12846735	4
HPRD:09036:05859|HPRD:09036:03038:4331	Protein-Protein	HPRD:09036:05859|HPRD:09036:03038	10942426	4
HPRD:03109:01158|HPRD:11386:05348:3676	Protein-Protein	HPRD:03109:01158|HPRD:11386:05348	12101123	4
BioGRID:3061|HPRD:03667:01806:9248	Protein-Protein	BioGRID:3061|HPRD:03667:01806	14593116	4
HPRD:03183:02878|HPRD:03183:00943:653	Protein-Protein	HPRD:03183:02878|HPRD:03183:00943	9312143	4
HPRD:07233:04232|HPRD:07233:04231:11026	Protein-Protein	HPRD:07233:04232|HPRD:07233:04231	14645126	4
BioGRID:2417|HPRD:11765:01710:13700	Protein-Protein	BioGRID:2417|HPRD:11765:01710	15466855	4
HPRD:09154:00926|HPRD:04710:00926:3567	Protein-Protein	HPRD:09154:00926|HPRD:04710:00926	11290752	4
BioGRID:1699	Colocalization	BioGRID	12419249	4
HPRD:03776:00138|HPRD:02856:00138:8791	Protein-Protein	HPRD:03776:00138|HPRD:02856:00138	14645246	4
BioGRID:2747|HPRD:06186:01684:6200	Protein-Protein	BioGRID:2747|HPRD:06186:01684	10551855	4
HPRD:04879:03539|HPRD:04879:03418:2868	Protein-Protein	HPRD:04879:03539|HPRD:04879:03418	10037686	4
HPRD:01500:12011|HPRD:01487:12011:905	Protein-Protein	HPRD:01500:12011|HPRD:01487:12011	15147202	4
HPRD:07189:02861|BioGRID:2953:2044	Protein-Protein	HPRD:07189:02861|BioGRID:2953	14761957	4
HPRD:00277:01859|HPRD:03701:01859:5982	Protein-Protein	HPRD:00277:01859|HPRD:03701:01859	10747897	4
HPRD:10458:05457|HPRD:03995:10458:6342	Protein-Protein	HPRD:10458:05457|HPRD:03995:10458	14970201	4
HPRD:08912:01850|HPRD:08912:01132:3619	Protein-Protein	HPRD:08912:01850|HPRD:08912:01132	17163575	4
BioGRID:982|HPRD:01567:01566:11863	Protein-Protein	BioGRID:982|HPRD:01567:01566	11081631	4
HPRD:01500:01227|HPRD:05457:01227:7411	Protein-Protein	HPRD:01500:01227|HPRD:05457:01227	10407019	4
HPRD:04954:02694|Intact:2582	Protein-Protein	HPRD:04954:02694|IntAct:-	15618286	4
HPRD:11656:01891|HPRD:11656:08880:4568	Protein-Protein	HPRD:11656:01891|HPRD:11656:08880	14607844	4
HPRD:15333:03852|HPRD:15333:02687:8708	Protein-Protein	HPRD:15333:03852|HPRD:15333:02687	12456676	4
HPRD:05924:05077|HPRD:05924:01236:5802	Protein-Protein	HPRD:05924:05077|HPRD:05924:01236	11590136	4
HPRD:12014:03213|BioGRID:1617:5695	Protein-Protein	HPRD:12014:03213|BioGRID:1617	12189133	4
HPRD:02709:02502|HPRD:03213:02709:1834	Protein-Protein	HPRD:02709:02502|HPRD:03213:02709	10187804	4
HPRD:03457:01504|HPRD:03459:01504:11093	Protein-Protein	HPRD:03457:01504|HPRD:03459:01504	11016947	4
HPRD:02910:02788|HPRD:02910:01238:7993	Protein-Protein	HPRD:02910:02788|HPRD:02910:01238	10777532	4
HPRD:03947:00764|HPRD:03947:00757:6650	Protein-Protein	HPRD:03947:00764|HPRD:03947:00757	9660808	4
HPRD:05823:00303|HPRD:08928:00303:4394	Protein-Protein	HPRD:05823:00303|HPRD:08928:00303	12392551	4
HPRD:01006:00122|HPRD:01006:00120:7027	Protein-Protein	HPRD:01006:00122|HPRD:01006:00120	9428387	4
BioGRID:2979|HPRD:09138:03508:781	Protein-Protein	BioGRID:2979|HPRD:09138:03508	14701732	4
HPRD:12030:04207|HPRD:01302:04207:11685	Protein-Protein	HPRD:12030:04207|HPRD:01302:04207	12167088	4
HPRD:02859:02506|HPRD:02859:00628:2534	Protein-Protein	HPRD:02859:02506|HPRD:02859:00628	8649427	4
HPRD:05128:00609|HPRD:05128:04032:5120	Protein-Protein	HPRD:05128:00609|HPRD:05128:04032	10706119	4
HPRD:04169:01496|HPRD:03479:01472:10199	Protein-Protein	HPRD:04169:01496|HPRD:03479:01472	9857190	4
HPRD:03479:01047|HPRD:00302:01047:5000	Protein-Protein	HPRD:03479:01047|HPRD:00302:01047	8376365	4
BioGRID:851|HPRD:03007:00019:5484	Protein-Protein	BioGRID:851|HPRD:03007:00019	12860415	4
HPRD:05881:01045|HPRD:08870:05881:6567	Protein-Protein	HPRD:05881:01045|HPRD:08870:05881	11546872	4
HPRD:09589:09586|HPRD:09587:00473:9334	Protein-Protein	HPRD:09589:09586|HPRD:09587:00473	12469119	4
HPRD:01080:00589|HPRD:01819:00589:6817	Protein-Protein	HPRD:01080:00589|HPRD:01819:00589	7539106	4
BioGRID:3666|HPRD:04459:02778:8235	Protein-Protein	BioGRID:3666|HPRD:04459:02778	12244326	4
HPRD:00286:02860|BioGRID:50:1910	Protein-Protein	HPRD:00286:02860|BioGRID:50	10037471	4
HPRD:08923:01495|HPRD:01080:08923:987	Protein-Protein	HPRD:08923:01495|HPRD:01080:08923	11855827	4
HPRD:03560:03192|HPRD:03560:00025:2336	Protein-Protein	HPRD:03560:03192|HPRD:03560:00025	12135884	4
BioGRID:3116|Intact:1800	Protein-Protein	BioGRID:3116|IntAct:-	14506250	4
HPRD:09096:00886|HPRD:03183:02730:3870	Protein-Protein	HPRD:09096:00886|HPRD:03183:02730	10611249	4
HPRD:04782:01823|HPRD:04782:04380:4712	Protein-Protein	HPRD:04782:01823|HPRD:04782:04380	9865696	4
HPRD:08927:01496|HPRD:01496:03402:1734	Protein-Protein	HPRD:08927:01496|HPRD:01496:03402	12594221	4
HPRD:01301:01398|HPRD:00796:01398:3833	Protein-Protein	HPRD:01301:01398|HPRD:00796:01398	10586033	4
HPRD:02157:02788|HPRD:05497:02788:9568	Protein-Protein	HPRD:02157:02788|HPRD:05497:02788	15610731	4
HPRD:02646:00617|HPRD:00617:09036:3120	Protein-Protein	HPRD:02646:00617|HPRD:00617:09036	11509230	4
BioGRID:3468|HPRD:04647:04386:1747	Protein-Protein	BioGRID:3468|HPRD:04647:04386	12665568	4
HPRD:13742:05609|HPRD:13742:04005:3247	Protein-Protein	HPRD:13742:05609|HPRD:13742:04005	11447110	4
HPRD:03981:01827|HPRD:03981:02607:11099	Protein-Protein	HPRD:03981:01827|HPRD:03981:02607	11006133	4
BioGRID:2895|HPRD:12460:01095:2854	Protein-Protein	BioGRID:2895|HPRD:12460:01095	15136035	4
HPRD:10869:01323|HPRD:10869:00309:7324	Protein-Protein	HPRD:10869:01323|HPRD:10869:00309	15023524	4
HPRD:04625:04300|HPRD:04625:02217:5806	Protein-Protein	HPRD:04625:04300|HPRD:04625:02217	14695475	4
BioGRID:3776|HPRD:04078:01135:8484	Protein-Protein	BioGRID:3776|HPRD:04078:01135	11564893	4
HPRD:00655:00922|HPRD:01301:00203:10231	Protein-Protein	HPRD:00655:00922|HPRD:01301:00203	9531288	4
HPRD:04762:03786|HPRD:04225:03786:824	Protein-Protein	HPRD:04762:03786|HPRD:04225:03786	9990509	4
HPRD:02780:05037|HPRD:02780:01496:1450	Protein-Protein	HPRD:02780:05037|HPRD:02780:01496	10996427	4
HPRD:14864:11947|Intact:1023	Protein-Protein	HPRD:14864:11947|IntAct:-	16631610	4
BioGRID:559	Protein-Protein	BioGRID	10910767	4
HPRD:01496:03756|HPRD:03479:03756:6126	Protein-Protein	HPRD:01496:03756|HPRD:03479:03756	12792650	4
BioGRID:1793|Intact:3807	Protein-Protein	BioGRID:1793|IntAct:-	11112409	4
HPRD:00564:05309|HPRD:00564:15943:8538	Protein-Protein	HPRD:00564:05309|HPRD:00564:15943	14992727	4
HPRD:16383:00082|HPRD:16383:01419:3161	Protein-Protein	HPRD:16383:00082|HPRD:16383:01419	11384978	4
HPRD:00770:00993|HPRD:00993:16240:2238	Protein-Protein	HPRD:00770:00993|HPRD:00993:16240	15156153	4
BioGRID:807|HPRD:02760:01332:5743	Protein-Protein	BioGRID:807|HPRD:02760:01332	11423130	4
HPRD:03015:03014|HPRD:06256:03015:4112	Protein-Protein	HPRD:03015:03014|HPRD:06256:03015	12086608	4
BioGRID:3643|HPRD:09690:01454:11925	Protein-Protein	BioGRID:3643|HPRD:09690:01454	12466959	4
BioGRID:2860|HPRD:12297:05826:11197	Protein-Protein	BioGRID:2860|HPRD:12297:05826	15235609	4
HPRD:04380:03139|HPRD:03221:03139:6826	Protein-Protein	HPRD:04380:03139|HPRD:03221:03139	11387212	4
HPRD:00476:03590|HPRD:00977:03590:6612	Protein-Protein	HPRD:00476:03590|HPRD:00977:03590	9727491	4
HPRD:05380:00136|HPRD:06591:05380:7731	Protein-Protein	HPRD:05380:00136|HPRD:06591:05380	11092888	4
HPRD:00844:15938|HPRD:00844:08890:301	Protein-Protein	HPRD:00844:15938|HPRD:00844:08890	10082572	4
HPRD:00739:01814|HPRD:00739:02777:1261	Protein-Protein	HPRD:00739:01814|HPRD:00739:02777	8631962	4
HPRD:04977:00760|HPRD:04978:00760:3233	Protein-Protein	HPRD:04977:00760|HPRD:04978:00760	8863838	4
HPRD:09138:09050|BioGRID:2280:8771	Protein-Protein	HPRD:09138:09050|BioGRID:2280	10428031	4
HPRD:15762:02846|HPRD:15762:01823:1430	Protein-Protein	HPRD:15762:02846|HPRD:15762:01823	16982625	4
HPRD:01288:01227|HPRD:02514:01227:2821	Protein-Protein	HPRD:01288:01227|HPRD:02514:01227	12096713	4
HPRD:06273:03016|HPRD:06273:03015:6857	Protein-Protein	HPRD:06273:03016|HPRD:06273:03015	12429846	4
HPRD:03364:01801|BioGRID:3759:6873	Protein-Protein	HPRD:03364:01801|BioGRID:3759	10619021	4
HPRD:02635:02547|HPRD:02635:00992:658	Protein-Protein	HPRD:02635:02547|HPRD:02635:00992	12200137	4
BioGRID:2925|HPRD:10837:04087:2505	Protein-Protein	BioGRID:2925|HPRD:10837:04087	15037614	4
HPRD:16034:01753|Intact:4525	Protein-Protein	HPRD:16034:01753|IntAct:-	9824680	4
HPRD:16736:03734|HPRD:16737:03734:1839	Protein-Protein	HPRD:16736:03734|HPRD:16737:03734	12220626	4
HPRD:02479:00447|HPRD:02479:01346:6885	Protein-Protein	HPRD:02479:00447|HPRD:02479:01346	9837900	4
HPRD:03124:01121|HPRD:09004:03124:4726	Protein-Protein	HPRD:03124:01121|HPRD:09004:03124	11278880	4
HPRD:15928:02618|HPRD:02618:00840:11864	Protein-Protein	HPRD:15928:02618|HPRD:02618:00840	12642491	4
HPRD:09095:01150|HPRD:09095:01149:6804	Protein-Protein	HPRD:09095:01150|HPRD:09095:01149	9364936	4
BioGRID:1153|HPRD:05462:01869:1448	Protein-Protein	BioGRID:1153|HPRD:05462:01869	11251075	4
HPRD:09260:01439|HPRD:09258:04199:3199	Protein-Protein	HPRD:09260:01439|HPRD:09258:04199	9286858	4
HPRD:16233:04176|HPRD:04176:00316:4879	Protein-Protein	HPRD:16233:04176|HPRD:04176:00316	10477750	4
HPRD:05816:04241|HPRD:05816:04380:6588	Protein-Protein	HPRD:05816:04241|HPRD:05816:04380	10757800	4
HPRD:01728:11792|HPRD:01728:08912:7215	Protein-Protein	HPRD:01728:11792|HPRD:01728:08912	9009195	4
HPRD:05253:01484|HPRD:09197:01484:8433	Protein-Protein	HPRD:05253:01484|HPRD:09197:01484	12672969	4
HPRD:02749:01107|HPRD:00397:00393:4904	Protein-Protein	HPRD:02749:01107|HPRD:00397:00393	10878362	4
BioGRID:464|HPRD:03205:00761:4284	Protein-Protein	BioGRID:464|HPRD:03205:00761	9647645	4
HPRD:01251:01071|HPRD:02941:01071:3673	Protein-Protein	HPRD:01251:01071|HPRD:02941:01071	11279128	4
BioGRID:8549	Protein-Protein	BioGRID	9154803	4
BioGRID:1922|HPRD:10626:06024:9702	Protein-Protein	BioGRID:1922|HPRD:10626:06024	15317815	4
HPRD:02499:01428|HPRD:02499:01903:9817	Protein-Protein	HPRD:02499:01428|HPRD:02499:01903	11331301	4
BioGRID:627|HPRD:03014:01076:3116	Protein-Protein	BioGRID:627|HPRD:03014:01076	7569928	4
HPRD:08928:00179|HPRD:01577:00179:4025	Protein-Protein	HPRD:08928:00179|HPRD:01577:00179	9812988	4
HPRD:03180:01685|HPRD:03180:01684:899	Protein-Protein	HPRD:03180:01685|HPRD:03180:01684	3027087	4
HPRD:10522:07463|HPRD:10522:01960:6448	Protein-Protein	HPRD:10522:07463|HPRD:10522:01960	10956643	4
HPRD:04078:06766|HPRD:06766:01577:3706	Protein-Protein	HPRD:04078:06766|HPRD:06766:01577	14761960	4
HPRD:01815:00072|HPRD:03409:00072:4982	Protein-Protein	HPRD:01815:00072|HPRD:03409:00072	10681572	4
BioGRID:1961|HPRD:16029:04141:7587	Protein-Protein	BioGRID:1961|HPRD:16029:04141	14752048	4
HPRD:03422:03254|Intact:1046	Protein-Protein	HPRD:03422:03254|IntAct:-	15680326	4
BioGRID:3438|HPRD:01905:10322:4660	Protein-Protein	BioGRID:3438|HPRD:01905:10322	12682018	4
HPRD:03442:00869|HPRD:05210:03442:5343	Protein-Protein	HPRD:03442:00869|HPRD:05210:03442	9343407	4
BioGRID:2520|HPRD:04990:00218:955	Protein-Protein	BioGRID:2520|HPRD:04990:00218	9738006	4
BioGRID:3527|HPRD:13391:02437:6211	Protein-Protein	BioGRID:3527|HPRD:13391:02437	12612053	4
HPRD:04459:06167|HPRD:04538:00442:262	Protein-Protein	HPRD:04459:06167|HPRD:04538:00442	16675956	4
HPRD:11002:04457|HPRD:11002:02880:365	Protein-Protein	HPRD:11002:04457|HPRD:11002:02880	9525338	4
HPRD:05428:02433|HPRD:03382:02433:6864	Protein-Protein	HPRD:05428:02433|HPRD:03382:02433	10571231	4
BioGRID:1923|HPRD:00994:05887:5260	Protein-Protein	BioGRID:1923|HPRD:00994:05887	10854325	4
BioGRID:2793|HPRD:06186:04589:6943	Protein-Protein	BioGRID:2793|HPRD:06186:04589	11063725	4
HPRD:09122:01212|BioGRID:3225:1278	Protein-Protein	HPRD:09122:01212|BioGRID:3225	12878195	4
BioGRID:3448|HPRD:04193:00925:1281	Protein-Protein	BioGRID:3448|HPRD:04193:00925	12676536	4
HPRD:02491:00547|Intact:2415	Protein-Protein	HPRD:02491:00547|IntAct:-	8576247	4
BioGRID:3121|HPRD:09124:07177:5143	Protein-Protein	BioGRID:3121|HPRD:09124:07177	14500819	4
HPRD:08909:05639|HPRD:08909:03184:3151	Protein-Protein	HPRD:08909:05639|HPRD:08909:03184	15883043	4
HPRD:00277:01325|HPRD:01498:01325:11682	Protein-Protein	HPRD:00277:01325|HPRD:01498:01325	8663267	4
HPRD:00113:00150|HPRD:00113:01681:7888	Protein-Protein	HPRD:00113:00150|HPRD:00113:01681	10706702	4
HPRD:00630:00340|HPRD:03589:01123:3879	Protein-Protein	HPRD:00630:00340|HPRD:03589:01123	11038354	4
HPRD:19296:02712|HPRD:19296:01870:3127	Protein-Protein	HPRD:19296:02712|HPRD:19296:01870	12006576	4
HPRD:09246:03185|HPRD:05412:09246:2657	Protein-Protein	HPRD:09246:03185|HPRD:05412:09246	15367659	4
HPRD:05442:10577|HPRD:05322:10577:11598	Protein-Protein	HPRD:05442:10577|HPRD:05322:10577	14560022	4
BioGRID:3017|HPRD:05258:00451:6658	Protein-Protein	BioGRID:3017|HPRD:05258:00451	14641107	4
HPRD:00079:02491|HPRD:00079:02490:2567	Protein-Protein	HPRD:00079:02491|HPRD:00079:02490	16533813	4
HPRD:16460:03147|HPRD:16459:03148:3485	Protein-Protein	HPRD:16460:03147|HPRD:16459:03148	11897662	4
HPRD:02982:00406|HPRD:04199:00406:2742	Protein-Protein	HPRD:02982:00406|HPRD:04199:00406	11714708	4
HPRD:00992:00911|HPRD:03850:00992:8310	Protein-Protein	HPRD:00992:00911|HPRD:03850:00992	12133952	4
HPRD:18290:04718|HPRD:07231:04718:223	Protein-Protein	HPRD:18290:04718|HPRD:07231:04718	11839770	4
HPRD:03505:04219|HPRD:03505:04760:2325	Protein-Protein	HPRD:03505:04219|HPRD:03505:04760	15070779	4
HPRD:05361:01576|HPRD:05361:00312:678	Protein-Protein	HPRD:05361:01576|HPRD:05361:00312	10330166	4
BioGRID:452|HPRD:16016:00733:1192	Protein-Protein	BioGRID:452|HPRD:16016:00733	12588988	4
BioGRID:3845|HPRD:01162:00610:5066	Protein-Protein	BioGRID:3845|HPRD:01162:00610	12023017	4
HPRD:01281:00993|HPRD:00796:00026:8176	Protein-Protein	HPRD:01281:00993|HPRD:00796:00026	11940572	4
HPRD:14305:01295|HPRD:14305:02177:1689	Protein-Protein	HPRD:14305:01295|HPRD:14305:02177	10958799	4
HPRD:05888:01827|HPRD:05888:01290:5409	Protein-Protein	HPRD:05888:01827|HPRD:05888:01290	11585921	4
HPRD:04404:01281|HPRD:04404:00655:7490	Protein-Protein	HPRD:04404:01281|HPRD:04404:00655	1334406	4
BioGRID:3429|HPRD:19120:15604:5764	Protein-Protein	BioGRID:3429|HPRD:19120:15604	12692129	4
HPRD:06071:02498|HPRD:06071:01045:3523	Protein-Protein	HPRD:06071:02498|HPRD:06071:01045	11278245	4
HPRD:10502:00455|HPRD:10502:00454:8869	Protein-Protein	HPRD:10502:00455|HPRD:10502:00454	10581175	4
BioGRID:83|HPRD:05949:00584:4917	Protein-Protein	BioGRID:83|HPRD:05949:00584	10744719	4
HPRD:02436:01241|HPRD:02511:01241:228	Protein-Protein	HPRD:02436:01241|HPRD:02511:01241	9584164	4
BioGRID:2122|HPRD:05131:12343:2395	Protein-Protein	BioGRID:2122|HPRD:05131:12343	12414990	4
HPRD:00279:02829|HPRD:00277:02829:7320	Protein-Protein	HPRD:00279:02829|HPRD:00277:02829	11034995	4
BioGRID:564|HPRD:04955:02547:9477	Protein-Protein	BioGRID:564|HPRD:04955:02547	10531356	4
HPRD:09424:01802|HPRD:09424:04411:3757	Protein-Protein	HPRD:09424:01802|HPRD:09424:04411	11358867	4
BioGRID:1762|HPRD:06425:05125:3488	Protein-Protein	BioGRID:1762|HPRD:06425:05125	12034747	4
BioGRID:242|HPRD:01766:00387:8808	Protein-Protein	BioGRID:242|HPRD:01766:00387	10900205	4
HPRD:15982:00298|HPRD:17875:15982:3425	Protein-Protein	HPRD:15982:00298|HPRD:17875:15982	12522211	4
BioGRID:1753|HPRD:05149:05130:9573	Protein-Protein	BioGRID:1753|HPRD:05149:05130	11336697	4
BioGRID:1122|HPRD:01499:03685:2616	Protein-Protein	BioGRID:1122|HPRD:01499:03685	11325528	4
HPRD:01346:00024|HPRD:02211:00024:2208	Protein-Protein	HPRD:01346:00024|HPRD:02211:00024	10353443	4
HPRD:05219:04274|HPRD:05219:05859:6960	Protein-Protein	HPRD:05219:04274|HPRD:05219:05859	14963109	4
HPRD:00579:02777|HPRD:02777:00026:168	Protein-Protein	HPRD:00579:02777|HPRD:02777:00026	12070153	4
HPRD:01498:06420|HPRD:03479:06420:12190	Protein-Protein	HPRD:01498:06420|HPRD:03479:06420	11342557	4
HPRD:09631:01312|Intact:8700	Protein-Protein	HPRD:09631:01312|IntAct:-	10806483	4
HPRD:03249:02915|BioGRID:3289:5585	Protein-Protein	HPRD:03249:02915|BioGRID:3289	12819782	4
HPRD:04016:04015|HPRD:04357:04016:7780	Protein-Protein	HPRD:04016:04015|HPRD:04357:04016	9858600	4
HPRD:04114:03012|HPRD:04210:00258:8491	Protein-Protein	HPRD:04114:03012|HPRD:04210:00258	9144189	4
HPRD:00138:00289|HPRD:00138:00554:2224	Protein-Protein	HPRD:00138:00289|HPRD:00138:00554	15131125	4
HPRD:03063:11973|HPRD:03063:00618:3026	Protein-Protein	HPRD:03063:11973|HPRD:03063:00618	12122015	4
HPRD:11897:01825|HPRD:01825:00614:1210	Protein-Protein	HPRD:11897:01825|HPRD:01825:00614	9973324	4
HPRD:03014:02631|HPRD:16496:02631:290	Protein-Protein	HPRD:03014:02631|HPRD:16496:02631	11742978	4
HPRD:04542:02177|HPRD:10040:03879:6654	Protein-Protein	HPRD:04542:02177|HPRD:10040:03879	9753324	4
HPRD:02382:03627|BioGRID:1193:1940	Protein-Protein	HPRD:02382:03627|BioGRID:1193	11893732	4
HPRD:03587:04380|HPRD:03221:03587:2794	Protein-Protein	HPRD:03587:04380|HPRD:03221:03587	12732139	4
BioGRID:518|HPRD:02608:00918:2127	Protein-Protein	BioGRID:518|HPRD:02608:00918	8759016	4
BioGRID:2935|HPRD:16018:11933:5612	Protein-Protein	BioGRID:2935|HPRD:16018:11933	15014045	4
HPRD:01681:01495|HPRD:00150:01495:2064	Protein-Protein	HPRD:01681:01495|HPRD:00150:01495	7629168	4
HPRD:01260:02911|HPRD:01263:01819:6376	Protein-Protein	HPRD:01260:02911|HPRD:01263:01819	15788656	4
HPRD:17934:07200|HPRD:08454:02879:2085	Protein-Protein	HPRD:17934:07200|HPRD:08454:02879	12011057	4
HPRD:05230:04462|HPRD:04462:02811:1514	Protein-Protein	HPRD:05230:04462|HPRD:04462:02811	10195894	4
HPRD:02678:00365|HPRD:02678:00366:4782	Protein-Protein	HPRD:02678:00365|HPRD:02678:00366	9659900	4
BioGRID:3458|HPRD:02309:00032:4207	Protein-Protein	BioGRID:3458|HPRD:02309:00032	12670476	4
HPRD:03507:00519|HPRD:05137:03507:7708	Protein-Protein	HPRD:03507:00519|HPRD:05137:03507	9119086	4
HPRD:03021:02717|HPRD:05503:03023:6354	Protein-Protein	HPRD:03021:02717|HPRD:05503:03023	9111328	4
HPRD:04248:00674|HPRD:03135:00674:7072	Protein-Protein	HPRD:04248:00674|HPRD:03135:00674	11577104	4
HPRD:08939:02749|HPRD:06033:05484:3931	Protein-Protein	HPRD:08939:02749|HPRD:06033:05484	10946292	4
HPRD:02915:00703|HPRD:08864:02561:7755	Protein-Protein	HPRD:02915:00703|HPRD:08864:02561	9878398	4
HPRD:12232:10527|HPRD:12232:00820:4581	Protein-Protein	HPRD:12232:10527|HPRD:12232:00820	10523312	4
BioGRID:3466|HPRD:08928:01800:11994	Protein-Protein	BioGRID:3466|HPRD:08928:01800	12665589	4
BioGRID:107|Intact:3630	Protein-Protein	BioGRID:107|IntAct:-	11543633	4
HPRD:02995:01304|HPRD:02995:01303:2962	Protein-Protein	HPRD:02995:01304|HPRD:02995:01303	10220381	4
HPRD:07370:01655|HPRD:07370:03038:2884	Protein-Protein	HPRD:07370:01655|HPRD:07370:03038	10725331	4
HPRD:06774:03417|HPRD:09084:03417:2071	Protein-Protein	HPRD:06774:03417|HPRD:09084:03417	11331597	4
BioGRID:3373|HPRD:09160:03255:11105	Protein-Protein	BioGRID:3373|HPRD:09160:03255	12746458	4
HPRD:01269:02900|HPRD:01269:09033:5118	Protein-Protein	HPRD:01269:02900|HPRD:01269:09033	15735664	4
HPRD:04380:01075|HPRD:02995:01075:600	Protein-Protein	HPRD:04380:01075|HPRD:02995:01075	10890911	4
HPRD:09058:06028|BioGRID:3412:676	Protein-Protein	HPRD:09058:06028|BioGRID:3412	12705895	4
BioGRID:3711|HPRD:04078:02622:9159	Protein-Protein	BioGRID:3711|HPRD:04078:02622	10506141	4
BioGRID:3594|HPRD:09246:00180:359	Protein-Protein	BioGRID:3594|HPRD:09246:00180	11929873	4
BioGRID:799|HPRD:05375:01545:515	Protein-Protein	BioGRID:799|HPRD:05375:01545	11335720	4
HPRD:05136:02740|HPRD:00655:05136:13078	Protein-Protein	HPRD:05136:02740|HPRD:00655:05136	16503409	4
HPRD:05745:03584|HPRD:05745:00589:6075	Protein-Protein	HPRD:05745:03584|HPRD:05745:00589	10085091	4
BioGRID:33|Intact:3380	Protein-Protein	BioGRID:33|IntAct:-	11410595	4
BioGRID:1867|HPRD:04235:02637:9807	Protein-Protein	BioGRID:1867|HPRD:04235:02637	9395480	4
HPRD:05654:00804|HPRD:01030:00574:2221	Protein-Protein	HPRD:05654:00804|HPRD:01030:00574	9733643	4
BioGRID:969|HPRD:02111:11526:6486	Protein-Protein	BioGRID:969|HPRD:02111:11526	11877430	4
HPRD:10165:03851|HPRD:10165:08968:8234	Protein-Protein	HPRD:10165:03851|HPRD:10165:08968	11872741	4
HPRD:09004:01894|HPRD:09004:00628:6367	Protein-Protein	HPRD:09004:01894|HPRD:09004:00628	8757325	4
BioGRID:3390|HPRD:03254:02247:4617	Protein-Protein	BioGRID:3390|HPRD:03254:02247	12723973	4
BioGRID:98|HPRD:01320:00113:3474	Protein-Protein	BioGRID:98|HPRD:01320:00113	9178909	4
BioGRID:783|HPRD:06829:01302:278	Protein-Protein	BioGRID:783|HPRD:06829:01302	11551904	4
BioGRID:2154|HPRD:08946:05406:10584	Protein-Protein	BioGRID:2154|HPRD:08946:05406	14604981	4
HPRD:12078:04406|HPRD:09347:04406:5321	Protein-Protein	HPRD:12078:04406|HPRD:09347:04406	11390366	4
HPRD:01503:00948|HPRD:09343:05249:5441	Protein-Protein	HPRD:01503:00948|HPRD:09343:05249	9765275	4
BioGRID:3120|HPRD:11881:00774:5698	Protein-Protein	BioGRID:3120|HPRD:11881:00774	14503850	4
BioGRID:911|HPRD:03168:01501:3681	Protein-Protein	BioGRID:911|HPRD:03168:01501	10831594	4
HPRD:09066:04517|HPRD:04517:00136:202	Protein-Protein	HPRD:09066:04517|HPRD:04517:00136	10594042	4
BioGRID:1315|HPRD:07556:05629:8508	Protein-Protein	BioGRID:1315|HPRD:07556:05629	11438699	4
BioGRID:1664|HPRD:11385:02101:8966	Protein-Protein	BioGRID:1664|HPRD:11385:02101	14684739	4
HPRD:01706:03001|HPRD:01895:01706:7400	Protein-Protein	HPRD:01706:03001|HPRD:01895:01706	12824284	4
HPRD:00936:00901|HPRD:00939:00901:7421	Protein-Protein	HPRD:00936:00901|HPRD:00939:00901	9497324	4
HPRD:02202:00421|HPRD:02335:02202:1858	Protein-Protein	HPRD:02202:00421|HPRD:02335:02202	11959851	4
HPRD:11363:01538|BioGRID:3331:5064	Protein-Protein	HPRD:11363:01538|BioGRID:3331	12788069	4
HPRD:01261:00103|HPRD:05053:01262:8515	Protein-Protein	HPRD:01261:00103|HPRD:05053:01262	10490823	4
HPRD:03203:01899|HPRD:03203:00514:694	Protein-Protein	HPRD:03203:01899|HPRD:03203:00514	11581269	4
HPRD:14009:01245|HPRD:14009:03023:1004	Protein-Protein	HPRD:14009:01245|HPRD:14009:03023	16568080	4
HPRD:09154:05406|HPRD:05406:04985:3791	Protein-Protein	HPRD:09154:05406|HPRD:05406:04985	10980202	4
BioGRID:2852|HPRD:11398:07126:5961	Protein-Protein	BioGRID:2852|HPRD:11398:07126	15257293	4
HPRD:03494:02819|HPRD:04210:03494:7088	Protein-Protein	HPRD:03494:02819|HPRD:04210:03494	11824786	4
HPRD:02557:01283|HPRD:02558:01283:4124	Protein-Protein	HPRD:02557:01283|HPRD:02558:01283	11238932	4
HPRD:08830:00757|HPRD:08830:00756:4802	Protein-Protein	HPRD:08830:00757|HPRD:08830:00756	10598591	4
BioGRID:1667|HPRD:05780:03221:211	Protein-Protein	BioGRID:1667|HPRD:05780:03221	10400677	4
HPRD:12066:08830|HPRD:16171:00473:93	Protein-Protein	HPRD:12066:08830|HPRD:16171:00473	11416224	4
HPRD:02911:01778|HPRD:03143:01778:3875	Protein-Protein	HPRD:02911:01778|HPRD:03143:01778	12634383	4
HPRD:02217:01861|HPRD:02811:01861:1280	Protein-Protein	HPRD:02217:01861|HPRD:02811:01861	10755617	4
HPRD:01828:01821|HPRD:01829:01828:3308	Protein-Protein	HPRD:01828:01821|HPRD:01829:01828	11157754	4
HPRD:02076:03921|HPRD:04185:02076:11321	Protein-Protein	HPRD:02076:03921|HPRD:04185:02076	9105675	4
HPRD:12257:01267|HPRD:12257:01381:1085	Protein-Protein	HPRD:12257:01267|HPRD:12257:01381	12454018	4
HPRD:03752:03554|HPRD:03752:04332:3759	Protein-Protein	HPRD:03752:03554|HPRD:03752:04332	16494873	4
HPRD:03210:02304|HPRD:02304:01586:8036	Protein-Protein	HPRD:03210:02304|HPRD:02304:01586	10431247	4
HPRD:05369:04268|HPRD:05369:05000:5801	Protein-Protein	HPRD:05369:04268|HPRD:05369:05000	15001359	4
HPRD:05602:00765|HPRD:05602:00756:8471	Protein-Protein	HPRD:05602:00765|HPRD:05602:00756	12860983	4
HPRD:04078:00023|HPRD:17814:08491:3683	Protein-Protein	HPRD:04078:00023|HPRD:17814:08491	11940591	4
BioGRID:3481|HPRD:12373:02998:5231	Protein-Protein	BioGRID:3481|HPRD:12373:02998	12652642	4
HPRD:03599:07341|HPRD:07341:05330:2348	Protein-Protein	HPRD:03599:07341|HPRD:07341:05330	14729963	4
BioGRID:3265|HPRD:03947:01820:5594	Protein-Protein	BioGRID:3265|HPRD:03947:01820	12840049	4
BioGRID:3423|HPRD:04804:04738:2062	Protein-Protein	BioGRID:3423|HPRD:04804:04738	12695511	4
HPRD:16165:02497|HPRD:02497:03590:4266	Protein-Protein	HPRD:16165:02497|HPRD:02497:03590	15574335	4
HPRD:04085:01733|HPRD:03400:01733:294	Protein-Protein	HPRD:04085:01733|HPRD:03400:01733	11463857	4
BioGRID:3842|HPRD:09607:03624:7638	Protein-Protein	BioGRID:3842|HPRD:09607:03624	10369680	4
HPRD:00903:00101|HPRD:00904:00101:1669	Protein-Protein	HPRD:00903:00101|HPRD:00904:00101	11359830	4
HPRD:00161:00943|HPRD:00943:00157:6010	Protein-Protein	HPRD:00161:00943|HPRD:00943:00157	9295312	4
HPRD:00679:00583|HPRD:04070:00583:2424	Protein-Protein	HPRD:00679:00583|HPRD:04070:00583	10713182	4
HPRD:01893:01033|HPRD:01892:01033:6115	Protein-Protein	HPRD:01893:01033|HPRD:01892:01033	9688542	4
HPRD:03719:00624|HPRD:03719:00634:288	Protein-Protein	HPRD:03719:00624|HPRD:03719:00634	16365308	4
HPRD:04921:04270|HPRD:09656:04270:970	Protein-Protein	HPRD:04921:04270|HPRD:09656:04270	12036294	4
HPRD:03457:04671|HPRD:04671:03458:1520	Protein-Protein	HPRD:03457:04671|HPRD:04671:03458	9228018	4
BioGRID:2424|HPRD:03362:02514:3506	Protein-Protein	BioGRID:2424|HPRD:03362:02514	15388330	4
HPRD:04795:01262|HPRD:01744:01262:4585	Protein-Protein	HPRD:04795:01262|HPRD:01744:01262	10983986	4
BioGRID:932|HPRD:02534:01518:6603	Protein-Protein	BioGRID:932|HPRD:02534:01518	11943779	4
HPRD:06780:01241|BioGRID:3598:6017	Protein-Protein	HPRD:06780:01241|BioGRID:3598	12419806	4
HPRD:15971:05946|HPRD:01484:00475:5211	Protein-Protein	HPRD:15971:05946|HPRD:01484:00475	12080047	4
HPRD:09137:03570|HPRD:09137:04078:6513	Protein-Protein	HPRD:09137:03570|HPRD:09137:04078	14645221	4
HPRD:03185:01835|HPRD:03184:01835:10140	Protein-Protein	HPRD:03185:01835|HPRD:03184:01835	11886850	4
HPRD:15992:01871|HPRD:15992:06388:1059	Protein-Protein	HPRD:15992:01871|HPRD:15992:06388	9472028	4
HPRD:03956:02420|HPRD:03955:02420:5081	Protein-Protein	HPRD:03956:02420|HPRD:03955:02420	12676647	4
HPRD:01558:00182|HPRD:02926:01558:9072	Protein-Protein	HPRD:01558:00182|HPRD:02926:01558	12507501	4
HPRD:11816:04235|HPRD:03423:01721:8278	Protein-Protein	HPRD:11816:04235|HPRD:03423:01721	9045631	4
HPRD:01524:00396|HPRD:01107:00396:7575	Protein-Protein	HPRD:01524:00396|HPRD:01107:00396	9476117	4
BioGRID:1045|HPRD:11816:05785:9039	Protein-Protein	BioGRID:1045|HPRD:11816:05785	8999968	4
BioGRID:2186|HPRD:11466:18521:5644	Protein-Protein	BioGRID:2186|HPRD:11466:18521	12470645	4
HPRD:00587:01320|HPRD:01301:03596:7146	Protein-Protein	HPRD:00587:01320|HPRD:01301:03596	11443118	4
BioGRID:2957|HPRD:01857:05302:8635	Protein-Protein	BioGRID:2957|HPRD:01857:05302	14754897	4
HPRD:04343:16000|HPRD:16000:04506:898	Protein-Protein	HPRD:04343:16000|HPRD:16000:04506	10514494	4
HPRD:06499:03256|HPRD:06499:09949:11141	Protein-Protein	HPRD:06499:03256|HPRD:06499:09949	16581786	4
BioGRID:2179|HPRD:07949:03019:5863	Protein-Protein	BioGRID:2179|HPRD:07949:03019	11432776	4
BioGRID:2843|HPRD:15433:04686:3455	Protein-Protein	BioGRID:2843|HPRD:15433:04686	15280373	4
HPRD:01807:01398|HPRD:01807:01381:2754	Protein-Protein	HPRD:01807:01398|HPRD:01807:01381	10467411	4
HPRD:02151:09986|HPRD:02151:08349:2637	Protein-Protein	HPRD:02151:09986|HPRD:02151:08349	11782380	4
BioGRID:896|HPRD:17985:05256:3080	Protein-Protein	BioGRID:896|HPRD:17985:05256	11278869	4
BioGRID:6989	Protein-Protein	BioGRID	11712088	4
BioGRID:3340|HPRD:09871:04585:1733	Protein-Protein	BioGRID:3340|HPRD:09871:04585	12775719	4
BioGRID:3608|HPRD:09018:10815:6015	Protein-Protein	BioGRID:3608|HPRD:09018:10815	14623875	4
HPRD:09235:01702|HPRD:09235:00443:5543	Protein-Protein	HPRD:09235:01702|HPRD:09235:00443	10567391	4
HPRD:03358:02956|HPRD:03358:01552:8456	Protein-Protein	HPRD:03358:02956|HPRD:03358:01552	12376545	4
HPRD:04946:01576|HPRD:04946:01574:2266	Protein-Protein	HPRD:04946:01576|HPRD:04946:01574	10022926	4
BioGRID:2477|Intact:7378	Protein-Protein	BioGRID:2477|IntAct:-	15901672	4
BioGRID:3576|HPRD:05610:04122:314	Protein-Protein	BioGRID:3576|HPRD:05610:04122	11463856	4
HPRD:06714:02409|Intact:4015	Protein-Protein	HPRD:06714:02409|IntAct:-	16091426	4
HPRD:02754:04199|HPRD:02754:15115:3321	Protein-Protein	HPRD:02754:04199|HPRD:02754:15115	15458844	4
HPRD:06577:00182|HPRD:06577:02925:2181	Protein-Protein	HPRD:06577:00182|HPRD:06577:02925	9826657	4
HPRD:12994:00449|HPRD:16461:01809:11131	Protein-Protein	HPRD:12994:00449|HPRD:16461:01809	11955625	4
BioGRID:3675|HPRD:08916:03354:1798	Protein-Protein	BioGRID:3675|HPRD:08916:03354	12154023	4
HPRD:05243:02911|HPRD:05243:03143:3493	Protein-Protein	HPRD:05243:02911|HPRD:05243:03143	11486045	4
HPRD:15942:01501|HPRD:16199:01501:3601	Protein-Protein	HPRD:15942:01501|HPRD:16199:01501	11959144	4
BioGRID:2217|HPRD:11860:03561:7984	Protein-Protein	BioGRID:2217|HPRD:11860:03561	15254234	4
HPRD:01287:05037|HPRD:02777:05037:2425	Protein-Protein	HPRD:01287:05037|HPRD:02777:05037	10358045	4
HPRD:05457:01265|HPRD:03184:00307:4968	Protein-Protein	HPRD:05457:01265|HPRD:03184:00307	7644510	4
HPRD:01499:00948|HPRD:00948:01888:351	Protein-Protein	HPRD:01499:00948|HPRD:00948:01888	12682249	4
HPRD:11484:00020|HPRD:11484:01900:2835	Protein-Protein	HPRD:11484:00020|HPRD:11484:01900	11724819	4
BioGRID:3292|Intact:3334	Protein-Protein	BioGRID:3292|IntAct:-	12815463	4
BioGRID:1259|Intact:7302	Protein-Protein	BioGRID:1259|IntAct:-	10725395	4
HPRD:05406:04811|HPRD:04811:01887:4073	Protein-Protein	HPRD:05406:04811|HPRD:04811:01887	10748165	4
HPRD:00907:00741|HPRD:07171:00907:397	Protein-Protein	HPRD:00907:00741|HPRD:07171:00907	8702798	4
HPRD:16459:10527|HPRD:16460:10527:8312	Protein-Protein	HPRD:16459:10527|HPRD:16460:10527	11470414	4
BioGRID:1486|Intact:6024	Protein-Protein	BioGRID:1486|IntAct:-	11418237	4
BioGRID:3240|HPRD:09003:02273:7484	Protein-Protein	BioGRID:3240|HPRD:09003:02273	12858178	4
HPRD:05878:06350|HPRD:16313:02366:3104	Protein-Protein	HPRD:05878:06350|HPRD:16313:02366	14517278	4
BioGRID:2679|HPRD:06347:01557:7171	Protein-Protein	BioGRID:2679|HPRD:06347:01557	10212258	4
BioGRID:2178|HPRD:09201:05599:4892	Protein-Protein	BioGRID:2178|HPRD:09201:05599	11704680	4
HPRD:04047:03755|HPRD:03755:02497:7467	Protein-Protein	HPRD:04047:03755|HPRD:03755:02497	9539746	4
BioGRID:3653|HPRD:03143:01796:7874	Protein-Protein	BioGRID:3653|HPRD:03143:01796	11896613	4
HPRD:04820:02262|HPRD:03937:02262:2409	Protein-Protein	HPRD:04820:02262|HPRD:03937:02262	12149250	4
HPRD:16460:16459|HPRD:16460:11915:12301	Protein-Protein	HPRD:16460:16459|HPRD:16460:11915	12842904	4
HPRD:03293:04380|HPRD:04380:03745:2152	Protein-Protein	HPRD:03293:04380|HPRD:04380:03745	14651998	4
HPRD:03375:03340|HPRD:04387:03375:7857	Protein-Protein	HPRD:03375:03340|HPRD:04387:03375	10558980	4
BioGRID:3771|HPRD:01819:00800:2319	Protein-Protein	BioGRID:3771|HPRD:01819:00800	10777539	4
HPRD:00682:00133|HPRD:06501:00133:5070	Protein-Protein	HPRD:00682:00133|HPRD:06501:00133	12397072	4
HPRD:05458:05024|HPRD:05458:00032:4548	Protein-Protein	HPRD:05458:05024|HPRD:05458:00032	10381382	4
BioGRID:640|HPRD:09062:01132:3509	Protein-Protein	BioGRID:640|HPRD:09062:01132	8858107	4
HPRD:02060:00087|HPRD:02860:02060:4497	Protein-Protein	HPRD:02060:00087|HPRD:02860:02060	9437013	4
HPRD:03945:00757|HPRD:04471:00764:1515	Protein-Protein	HPRD:03945:00757|HPRD:04471:00764	9079700	4
HPRD:05556:06441|HPRD:01504:01498:731	Protein-Protein	HPRD:05556:06441|HPRD:01504:01498	12162751	4
BioGRID:1872|HPRD:09406:01323:2030	Protein-Protein	BioGRID:1872|HPRD:09406:01323	11672528	4
HPRD:03479:15942|HPRD:01496:15942:1687	Protein-Protein	HPRD:03479:15942|HPRD:01496:15942	12624094	4
HPRD:00602:00601|HPRD:07175:00602:4921	Protein-Protein	HPRD:00602:00601|HPRD:07175:00602	8663389	4
HPRD:05146:06769|BioGRID:2127:5711	Protein-Protein	HPRD:05146:06769|BioGRID:2127	10207062	4
BioGRID:2169|HPRD:11937:05433:1807	Protein-Protein	BioGRID:2169|HPRD:11937:05433	15075335	4
HPRD:10443:00350|BioGRID:38:10616	Protein-Protein	HPRD:10443:00350|BioGRID:38	11301005	4
HPRD:08421:06000|HPRD:07125:08421:2173	Protein-Protein	HPRD:08421:06000|HPRD:07125:08421	15561711	4
BioGRID:3422|HPRD:03479:02619:5532	Protein-Protein	BioGRID:3422|HPRD:03479:02619	12697810	4
BioGRID:3813|HPRD:03430:03356:4485	Protein-Protein	BioGRID:3813|HPRD:03430:03356	11239394	4
BioGRID:2994|HPRD:09246:02372:5406	Protein-Protein	BioGRID:2994|HPRD:09246:02372	14668799	4
HPRD:05801:04074|HPRD:05801:03539:5668	Protein-Protein	HPRD:05801:04074|HPRD:05801:03539	11728344	4
HPRD:02679:02911|HPRD:02679:01819:6790	Protein-Protein	HPRD:02679:02911|HPRD:02679:01819	15001550	4
HPRD:01235:06841|HPRD:06841:07260:244	Protein-Protein	HPRD:01235:06841|HPRD:06841:07260	10657303	4
HPRD:05654:00556|HPRD:00630:00382:1731	Protein-Protein	HPRD:05654:00556|HPRD:00630:00382	10544250	4
HPRD:01820:00150|HPRD:01820:01681:383	Protein-Protein	HPRD:01820:00150|HPRD:01820:01681	11173924	4
HPRD:11873:11821|HPRD:11873:04156:3662	Protein-Protein	HPRD:11873:11821|HPRD:11873:04156	9325046	4
HPRD:04853:00772|HPRD:04853:02463:2900	Protein-Protein	HPRD:04853:00772|HPRD:04853:02463	16099106	4
BioGRID:1160|HPRD:03599:01872:2429	Protein-Protein	BioGRID:1160|HPRD:03599:01872	8816452	4
HPRD:01359:00884|HPRD:00884:00189:583	Protein-Protein	HPRD:01359:00884|HPRD:00884:00189	11169396	4
BioGRID:2878	Protein-Protein	BioGRID	14966121	4
HPRD:09315:06350|HPRD:04583:06350:6388	Protein-Protein	HPRD:09315:06350|HPRD:04583:06350	15064760	4
HPRD:04663:03007|HPRD:03007:02837:7501	Protein-Protein	HPRD:04663:03007|HPRD:03007:02837	12351654	4
BioGRID:3403|HPRD:04141:02221:886	Protein-Protein	BioGRID:3403|HPRD:04141:02221	12711675	4
HPRD:05852:01276|HPRD:05852:02751:2527	Protein-Protein	HPRD:05852:01276|HPRD:05852:02751	15454084	4
HPRD:09182:04528|HPRD:09182:03462:5453	Protein-Protein	HPRD:09182:04528|HPRD:09182:03462	9238017	4
HPRD:10849:08916|HPRD:10849:01158:4823	Protein-Protein	HPRD:10849:08916|HPRD:10849:01158	11683387	4
HPRD:03627:02060|HPRD:02060:01323:6358	Protein-Protein	HPRD:03627:02060|HPRD:02060:01323	10051605	4
BioGRID:2135|HPRD:07205:06232:3463	Protein-Protein	BioGRID:2135|HPRD:07205:06232	10330192	4
BioGRID:3679|HPRD:10416:02055:5653	Protein-Protein	BioGRID:3679|HPRD:10416:02055	11980720	4
HPRD:05222:00043|HPRD:00043:00019:4489	Protein-Protein	HPRD:05222:00043|HPRD:00043:00019	12837758	4
HPRD:08994:05055|HPRD:05055:00572:4792	Protein-Protein	HPRD:08994:05055|HPRD:05055:00572	11724781	4
HPRD:01283:03221|HPRD:03356:01283:3538	Protein-Protein	HPRD:01283:03221|HPRD:03356:01283	11387330	4
BioGRID:3534|HPRD:05256:02173:2663	Protein-Protein	BioGRID:3534|HPRD:05256:02173	12606363	4
HPRD:02748:01799|HPRD:02748:01803:1562	Protein-Protein	HPRD:02748:01799|HPRD:02748:01803	11509574	4
HPRD:00975:00993|HPRD:00975:03301:3711	Protein-Protein	HPRD:00975:00993|HPRD:00975:03301	12456798	4
BioGRID:1554|HPRD:06103:03947:2355	Protein-Protein	BioGRID:1554|HPRD:06103:03947	10982407	4
BioGRID:373|HPRD:13129:07077:3103	Protein-Protein	BioGRID:373|HPRD:13129:07077	12466272	4
BioGRID:2534|BioGRID:2533:77	Colocalization	BioGRID:2534|BioGRID:2533	14678988	4
BioGRID:1269|HPRD:10463:06343:1379	Protein-Protein	BioGRID:1269|HPRD:10463:06343	11827465	4
HPRD:00288:00205|HPRD:00291:00205:5978	Protein-Protein	HPRD:00288:00205|HPRD:00291:00205	9076588	4
HPRD:02859:01494|HPRD:02859:01470:8948	Protein-Protein	HPRD:02859:01494|HPRD:02859:01470	10655584	4
HPRD:01304:01223|HPRD:02732:01304:2961	Protein-Protein	HPRD:01304:01223|HPRD:02732:01304	9872330	4
HPRD:03251:01577|HPRD:03251:00589:2554	Protein-Protein	HPRD:03251:01577|HPRD:03251:00589	12874288	4
HPRD:03431:17469|Intact:2871	Protein-Protein	HPRD:03431:17469|IntAct:-	15951562	4
HPRD:01022:00361|HPRD:00370:01022:3607	Protein-Protein	HPRD:01022:00361|HPRD:00370:01022	11973338	4
BioGRID:1553|HPRD:12070:03945:1812	Protein-Protein	BioGRID:1553|HPRD:12070:03945	10760272	4
BioGRID:3215|HPRD:11823:02319:4623	Protein-Protein	BioGRID:3215|HPRD:11823:02319	12886015	4
BioGRID:1494|HPRD:08870:02498:411	Protein-Protein	BioGRID:1494|HPRD:08870:02498	10837489	4
HPRD:06910:03143|HPRD:06910:04380:1375	Protein-Protein	HPRD:06910:03143|HPRD:06910:04380	12904571	4
HPRD:09455:06769|HPRD:09455:01577:2569	Protein-Protein	HPRD:09455:06769|HPRD:09455:01577	9628876	4
HPRD:06687:05961|HPRD:05891:05796:6532	Protein-Protein	HPRD:06687:05961|HPRD:05891:05796	9804817	4
HPRD:04820:03937|HPRD:04820:00054:3583	Protein-Protein	HPRD:04820:03937|HPRD:04820:00054	10749932	4
HPRD:04677:01275|Intact:1816	Protein-Protein	HPRD:04677:01275|IntAct:-	9792677	4
BioGRID:3283|HPRD:05428:02301:4790	Protein-Protein	BioGRID:3283|HPRD:05428:02301	12829691	4
HPRD:09897:01576|HPRD:09897:00312:1468	Protein-Protein	HPRD:09897:01576|HPRD:09897:00312	9710587	4
BioGRID:1744|HPRD:03419:03418:1810	Protein-Protein	BioGRID:1744|HPRD:03419:03418	11907583	4
BioGRID:1466|HPRD:03354:02653:958	Protein-Protein	BioGRID:1466|HPRD:03354:02653	10477523	4
BioGRID:1256|HPRD:04663:02509:9521	Protein-Protein	BioGRID:1256|HPRD:04663:02509	12713445	4
HPRD:09459:04882|HPRD:04898:04882:638	Protein-Protein	HPRD:09459:04882|HPRD:04898:04882	9446619	4
HPRD:06113:06943|HPRD:06113:06942:2015	Protein-Protein	HPRD:06113:06943|HPRD:06113:06942	15937477	4
BioGRID:2862|HPRD:16056:12417:10655	Protein-Protein	BioGRID:2862|HPRD:16056:12417	15231715	4
HPRD:05994:02577|HPRD:05994:06177:6723	Protein-Protein	HPRD:05994:02577|HPRD:05994:06177	15782111	4
HPRD:11876:02436|HPRD:15983:11876:3955	Protein-Protein	HPRD:11876:02436|HPRD:15983:11876	9045704	4
BioGRID:3353|HPRD:09193:04788:1679	Protein-Protein	BioGRID:3353|HPRD:09193:04788	12766152	4
HPRD:00626:00358|HPRD:00359:00358:4658	Protein-Protein	HPRD:00626:00358|HPRD:00359:00358	9169408	4
HPRD:05761:03457|HPRD:05761:02799:10193	Protein-Protein	HPRD:05761:03457|HPRD:05761:02799	11024045	4
HPRD:02536:09819|HPRD:09819:00925:4212	Protein-Protein	HPRD:02536:09819|HPRD:09819:00925	11782428	4
HPRD:09211:05129|HPRD:09211:00693:2817	Protein-Protein	HPRD:09211:05129|HPRD:09211:00693	9069287	4
BioGRID:634|HPRD:10443:01106:12193	Protein-Protein	BioGRID:634|HPRD:10443:01106	11387475	4
HPRD:03852:01268|HPRD:03852:01452:5762	Protein-Protein	HPRD:03852:01268|HPRD:03852:01452	12419186	4
HPRD:04980:02754|HPRD:05129:02754:4398	Protein-Protein	HPRD:04980:02754|HPRD:05129:02754	15745950	3
BioGRID:1208|HPRD:02191:02047:9744	Protein-Protein	BioGRID:1208|HPRD:02191:02047	11806752	3
HPRD:04072:03652|Intact:4023	Protein-Protein	HPRD:04072:03652|IntAct:-	15654075	3
HPRD:02541:06347|HPRD:06347:03015:1599	Protein-Protein	HPRD:02541:06347|HPRD:06347:03015	9707615	3
HPRD:07761:04086|HPRD:07761:04084:191	Protein-Protein	HPRD:07761:04086|HPRD:07761:04084	15831487	3
HPRD:15171:09045|HPRD:15171:03554:2446	Protein-Protein	HPRD:15171:09045|HPRD:15171:03554	12633878	3
BioGRID:3392|HPRD:04955:03655:7225	Protein-Protein	BioGRID:3392|HPRD:04955:03655	12718890	3
HPRD:01305:01298|HPRD:01901:01298:4537	Protein-Protein	HPRD:01305:01298|HPRD:01901:01298	9681824	3
HPRD:02824:01475|HPRD:01475:01048:9202	Protein-Protein	HPRD:02824:01475|HPRD:01475:01048	10800945	3
HPRD:16360:01304|HPRD:16360:01302:5451	Protein-Protein	HPRD:16360:01304|HPRD:16360:01302	9154808	3
BioGRID:9546	Protein-Protein	BioGRID	10734134	3
BioGRID:819|HPRD:07211:06769:11088	Protein-Protein	BioGRID:819|HPRD:07211:06769	10022764	3
BioGRID:1637	Protein-Protein	BioGRID	12925972	3
HPRD:03649:01828|HPRD:03649:01821:1114	Protein-Protein	HPRD:03649:01828|HPRD:03649:01821	12062452	3
BioGRID:3062|HPRD:09340:05188:8055	Protein-Protein	BioGRID:3062|HPRD:09340:05188	14593110	3
BioGRID:17|HPRD:10566:00019:4401	Protein-Protein	BioGRID:17|HPRD:10566:00019	12446711	3
HPRD:04438:02858|HPRD:08912:04438:2000	Protein-Protein	HPRD:04438:02858|HPRD:08912:04438	11956189	3
BioGRID:1644|HPRD:09246:03808:10201	Protein-Protein	BioGRID:1644|HPRD:09246:03808	11641275	3
HPRD:05765:00350|HPRD:05765:00128:10772	Protein-Protein	HPRD:05765:00350|HPRD:05765:00128	12221107	3
HPRD:18037:15316|HPRD:18037:06715:3173	Protein-Protein	HPRD:18037:15316|HPRD:18037:06715	10601334	3
HPRD:03334:05379|HPRD:03334:05828:6398	Protein-Protein	HPRD:03334:05379|HPRD:03334:05828	11978406	3
HPRD:04380:03672|HPRD:06532:03221:6103	Protein-Protein	HPRD:04380:03672|HPRD:06532:03221	11027280	3
BioGRID:2196|HPRD:05928:05927:9502	Protein-Protein	BioGRID:2196|HPRD:05928:05927	11243782	3
HPRD:03386:02224|BioGRID:1728:6479	Protein-Protein	HPRD:03386:02224|BioGRID:1728	11827521	3
HPRD:03627:01991|Intact:3180	Protein-Protein	HPRD:03627:01991|IntAct:-	11090627	3
HPRD:16867:01158|HPRD:16867:01819:3617	Protein-Protein	HPRD:16867:01158|HPRD:16867:01819	11875070	3
HPRD:04491:00994|HPRD:04491:03833:7592	Protein-Protein	HPRD:04491:00994|HPRD:04491:03833	9374458	3
BioGRID:1240|HPRD:02557:02131:966	Protein-Protein	BioGRID:1240|HPRD:02557:02131	9854018	3
HPRD:18332:03592|HPRD:18332:01899:269	Protein-Protein	HPRD:18332:03592|HPRD:18332:01899	16510139	3
HPRD:03627:00030|HPRD:03627:00032:8144	Protein-Protein	HPRD:03627:00030|HPRD:03627:00032	11027608	3
HPRD:00998:00739|HPRD:00998:00993:5236	Protein-Protein	HPRD:00998:00739|HPRD:00998:00993	9516124	3
HPRD:02570:01866|HPRD:00745:01301:7396	Protein-Protein	HPRD:02570:01866|HPRD:00745:01301	8395016	3
HPRD:02748:02511|Intact:3529	Protein-Protein	HPRD:02748:02511|IntAct:-	8006019	3
HPRD:03960:01381|HPRD:01853:01381:8546	Protein-Protein	HPRD:03960:01381|HPRD:01853:01381	7592789	3
BioGRID:11563	Protein-Protein	BioGRID	15492270	3
HPRD:01050:00992|HPRD:01050:01490:9371	Protein-Protein	HPRD:01050:00992|HPRD:01050:01490	11201744	3
HPRD:04625:17835|HPRD:04625:05006:4077	Protein-Protein	HPRD:04625:17835|HPRD:04625:05006	15213237	3
HPRD:03741:02072|HPRD:02602:02754:10228	Protein-Protein	HPRD:03741:02072|HPRD:02602:02754	9920925	3
HPRD:05777:00589|HPRD:05777:07077:2123	Protein-Protein	HPRD:05777:00589|HPRD:05777:07077	15694360	3
HPRD:06736:04845|HPRD:06736:01535:3175	Protein-Protein	HPRD:06736:04845|HPRD:06736:01535	12051743	3
HPRD:16025:02819|HPRD:16025:04114:8068	Protein-Protein	HPRD:16025:02819|HPRD:16025:04114	15342649	3
BioGRID:574|HPRD:04401:01015:6706	Protein-Protein	BioGRID:574|HPRD:04401:01015	10809736	3
HPRD:03131:01281|HPRD:03131:04060:10499	Protein-Protein	HPRD:03131:01281|HPRD:03131:04060	10713673	3
HPRD:04737:04016|HPRD:04737:04015:5986	Protein-Protein	HPRD:04737:04016|HPRD:04737:04015	10438528	3
HPRD:08912:06320|HPRD:00277:06320:1033	Protein-Protein	HPRD:08912:06320|HPRD:00277:06320	14633983	3
HPRD:09071:04318|HPRD:04459:04318:809	Protein-Protein	HPRD:09071:04318|HPRD:04459:04318	10204490	3
BioGRID:3051|HPRD:11656:03334:5704	Protein-Protein	BioGRID:3051|HPRD:11656:03334	14607843	3
HPRD:06980:01281|HPRD:06980:00628:7425	Protein-Protein	HPRD:06980:01281|HPRD:06980:00628	12118253	3
HPRD:02883:00209|HPRD:01031:00209:9711	Protein-Protein	HPRD:02883:00209|HPRD:01031:00209	10806203	3
HPRD:02570:07904|HPRD:00150:07904:7272	Protein-Protein	HPRD:02570:07904|HPRD:00150:07904	16249387	3
HPRD:01341:00556|HPRD:05972:01341:4575	Protein-Protein	HPRD:01341:00556|HPRD:05972:01341	2093478	3
BioGRID:2200|HPRD:05964:03143:3065	Protein-Protein	BioGRID:2200|HPRD:05964:03143	12821938	3
HPRD:04620:01381|HPRD:04620:01382:2366	Protein-Protein	HPRD:04620:01381|HPRD:04620:01382	11912194	3
HPRD:03625:00252|HPRD:07181:00357:2761	Protein-Protein	HPRD:03625:00252|HPRD:07181:00357	10436013	3
HPRD:05406:03103|HPRD:05946:03103:11364	Protein-Protein	HPRD:05406:03103|HPRD:05946:03103	9671706	3
HPRD:01642:01641|HPRD:01824:01642:668	Protein-Protein	HPRD:01642:01641|HPRD:01824:01642	9523691	3
HPRD:02097:01484|HPRD:02097:01786:1988	Protein-Protein	HPRD:02097:01484|HPRD:02097:01786	10026146	3
HPRD:04122:01084|Intact:836	Protein-Protein	HPRD:04122:01084|IntAct:-	9153189	3
HPRD:16267:02841|HPRD:16267:02840:3113	Protein-Protein	HPRD:16267:02841|HPRD:16267:02840	12401809	3
HPRD:06942:05875|HPRD:06943:05875:5396	Protein-Protein	HPRD:06942:05875|HPRD:06943:05875	12526743	3
HPRD:16118:02992|HPRD:05633:02992:7051	Protein-Protein	HPRD:16118:02992|HPRD:05633:02992	11158310	3
HPRD:03596:05037|HPRD:01267:05037:9756	Protein-Protein	HPRD:03596:05037|HPRD:01267:05037	11097834	3
HPRD:04336:02563|HPRD:08957:02563:4111	Protein-Protein	HPRD:04336:02563|HPRD:08957:02563	11099046	3
BioGRID:1607|HPRD:04581:04409:5772	Protein-Protein	BioGRID:1607|HPRD:04581:04409	11483855	3
HPRD:04560:11290|HPRD:02758:11290:10057	Protein-Protein	HPRD:04560:11290|HPRD:02758:11290	15195140	3
HPRD:01291:00939|HPRD:01455:01291:2536	Protein-Protein	HPRD:01291:00939|HPRD:01455:01291	10084601	3
HPRD:01819:03945|HPRD:01301:03945:2518	Protein-Protein	HPRD:01819:03945|HPRD:01301:03945	12588871	3
HPRD:04761:01435|HPRD:01435:00313:3608	Protein-Protein	HPRD:04761:01435|HPRD:01435:00313	12011073	3
HPRD:06980:05594|HPRD:05594:01206:2632	Protein-Protein	HPRD:06980:05594|HPRD:05594:01206	12226091	3
HPRD:00587:02545|HPRD:00993:02545:3432	Protein-Protein	HPRD:00587:02545|HPRD:00993:02545	14982882	3
HPRD:08905:05528|HPRD:08988:08905:3991	Protein-Protein	HPRD:08905:05528|HPRD:08988:08905	8163486	3
HPRD:18162:05406|HPRD:18162:00475:2865	Protein-Protein	HPRD:18162:05406|HPRD:18162:00475	11285285	3
HPRD:01498:00803|HPRD:01502:00803:5393	Protein-Protein	HPRD:01498:00803|HPRD:01502:00803	9244383	3
HPRD:11821:09023|HPRD:09023:04156:409	Protein-Protein	HPRD:11821:09023|HPRD:09023:04156	11163245	3
HPRD:00831:00830|HPRD:00830:00825:3832	Protein-Protein	HPRD:00831:00830|HPRD:00830:00825	8574855	3
HPRD:04209:00532|HPRD:04209:04141:7211	Protein-Protein	HPRD:04209:00532|HPRD:04209:04141	12145218	3
HPRD:01197:03910|HPRD:08874:01197:4234	Protein-Protein	HPRD:01197:03910|HPRD:08874:01197	14985763	3
BioGRID:3639|HPRD:03143:01272:11135	Protein-Protein	BioGRID:3639|HPRD:03143:01272	12426395	3
HPRD:04065:01113|HPRD:01278:01113:7619	Protein-Protein	HPRD:04065:01113|HPRD:01278:01113	10229200	3
HPRD:02153:00030|HPRD:02153:00031:2686	Protein-Protein	HPRD:02153:00030|HPRD:02153:00031	11812134	3
HPRD:03221:05877|HPRD:03221:16486:1650	Protein-Protein	HPRD:03221:05877|HPRD:03221:16486	14728725	3
HPRD:10815:08991|HPRD:10815:08916:3623	Protein-Protein	HPRD:10815:08991|HPRD:10815:08916	14684736	3
HPRD:00545:01452|HPRD:12360:01452:5187	Protein-Protein	HPRD:00545:01452|HPRD:12360:01452	9473484	3
BioGRID:5326	Protein-Protein	BioGRID	10579309	3
BioGRID:3376|HPRD:03221:01798:9890	Protein-Protein	BioGRID:3376|HPRD:03221:01798	12743038	3
HPRD:06302:00574|HPRD:06302:01902:10629	Protein-Protein	HPRD:06302:00574|HPRD:06302:01902	11419941	3
HPRD:05188:01496|HPRD:05188:02619:3766	Protein-Protein	HPRD:05188:01496|HPRD:05188:02619	10910078	3
BioGRID:1206	Protein-Protein	BioGRID	1540595	3
HPRD:13698:01859|HPRD:13698:03755:1831	Protein-Protein	HPRD:13698:01859|HPRD:13698:03755	15735003	3
HPRD:02553:01022|HPRD:02553:00578:1597	Protein-Protein	HPRD:02553:01022|HPRD:02553:00578	1281549	3
HPRD:01498:01135|HPRD:03382:01135:4818	Protein-Protein	HPRD:01498:01135|HPRD:03382:01135	10667577	3
BioGRID:2512|HPRD:02534:00218:1677	Protein-Protein	BioGRID:2512|HPRD:02534:00218	10655477	3
HPRD:02570:02786|HPRD:01746:02570:3284	Protein-Protein	HPRD:02570:02786|HPRD:01746:02570	15184383	3
HPRD:09045:03360|Intact:7818	Protein-Protein	HPRD:09045:03360|IntAct:-	12072434	3
BioGRID:1558|HPRD:09798:02919:12544	Protein-Protein	BioGRID:1558|HPRD:09798:02919	12183362	3
BioGRID:2710|HPRD:06186:01967:5001	Protein-Protein	BioGRID:2710|HPRD:06186:01967	10373536	3
HPRD:17621:01134|HPRD:17621:12056:4493	Protein-Protein	HPRD:17621:01134|HPRD:17621:12056	12826659	3
HPRD:03879:02429|HPRD:04199:02429:6363	Protein-Protein	HPRD:03879:02429|HPRD:04199:02429	12006486	3
HPRD:02248:05773|HPRD:01819:05773:8918	Protein-Protein	HPRD:02248:05773|HPRD:01819:05773	11524430	3
BioGRID:3535|HPRD:00285:00226:3166	Protein-Protein	BioGRID:3535|HPRD:00285:00226	12604612	3
HPRD:00302:07497|HPRD:07497:01323:326	Protein-Protein	HPRD:00302:07497|HPRD:07497:01323	15125835	3
HPRD:02788:01167|HPRD:02788:01166:2731	Protein-Protein	HPRD:02788:01167|HPRD:02788:01166	8617811	3
HPRD:09322:04379|HPRD:09322:16156:1949	Protein-Protein	HPRD:09322:04379|HPRD:09322:16156	15631994	3
BioGRID:2688|HPRD:05470:01139:1740	Protein-Protein	BioGRID:2688|HPRD:05470:01139	15205320	3
BioGRID:2058|HPRD:00277:06070:3349	Protein-Protein	BioGRID:2058|HPRD:00277:06070	14608369	3
HPRD:04022:03544|HPRD:04022:00453:2285	Protein-Protein	HPRD:04022:03544|HPRD:04022:00453	9566895	3
BioGRID:2615|HPRD:04990:03354:954	Protein-Protein	BioGRID:2615|HPRD:04990:03354	10764811	3
HPRD:00306:01235|HPRD:01235:04268:1903	Protein-Protein	HPRD:00306:01235|HPRD:01235:04268	10329681	3
BioGRID:770|HPRD:05665:02607:9408	Protein-Protein	BioGRID:770|HPRD:05665:02607	11101851	3
HPRD:10932:12004|HPRD:05364:04556:320	Protein-Protein	HPRD:10932:12004|HPRD:05364:04556	12393749	3
HPRD:01642:01498|HPRD:01642:01484:5896	Protein-Protein	HPRD:01642:01498|HPRD:01642:01484	12399526	3
HPRD:01496:16259|HPRD:05153:16259:3551	Protein-Protein	HPRD:01496:16259|HPRD:05153:16259	15087455	3
HPRD:10578:03956|HPRD:10578:03954:2994	Protein-Protein	HPRD:10578:03956|HPRD:10578:03954	11978179	3
HPRD:04183:01751|HPRD:04183:04113:5736	Protein-Protein	HPRD:04183:01751|HPRD:04183:04113	12847218	3
HPRD:06892:03833|HPRD:06892:03538:4046	Protein-Protein	HPRD:06892:03833|HPRD:06892:03538	15125833	3
HPRD:01859:01071|HPRD:03354:01071:9023	Protein-Protein	HPRD:01859:01071|HPRD:03354:01071	15782130	3
BioGRID:3696|HPRD:12231:04209:8686	Protein-Protein	BioGRID:3696|HPRD:12231:04209	11350943	3
BioGRID:560|Intact:5274	Protein-Protein	BioGRID:560|IntAct:-	9658397	3
HPRD:04610:01017|Intact:3667	Protein-Protein	HPRD:04610:01017|IntAct:-	11684708	3
HPRD:01286:01863|HPRD:01241:01863:3374	Protein-Protein	HPRD:01286:01863|HPRD:01241:01863	9950430	3
BioGRID:856|HPRD:01576:01454:6759	Protein-Protein	BioGRID:856|HPRD:01576:01454	10376528	3
HPRD:04899:03109|HPRD:04899:04210:8973	Protein-Protein	HPRD:04899:03109|HPRD:04899:04210	10202161	3
BioGRID:3510|HPRD:09009:02476:3641	Protein-Protein	BioGRID:3510|HPRD:09009:02476	12624117	3
BioGRID:2445|HPRD:03596:00126:9232	Protein-Protein	BioGRID:2445|HPRD:03596:00126	11167825	3
BioGRID:1715|Intact:1187	Protein-Protein	BioGRID:1715|IntAct:-	10198631	3
HPRD:03256:00306|BioGRID:1683:8579	Protein-Protein	HPRD:03256:00306|BioGRID:1683	9430629	3
HPRD:11859:02164|HPRD:08989:02164:1455	Protein-Protein	HPRD:11859:02164|HPRD:08989:02164	8786425	3
HPRD:16313:04324|HPRD:16313:04325:3521	Protein-Protein	HPRD:16313:04324|HPRD:16313:04325	14519765	3
HPRD:07269:05129|HPRD:04980:07270:5021	Protein-Protein	HPRD:07269:05129|HPRD:04980:07270	9808458	3
HPRD:17279:05686|HPRD:05686:04542:6558	Protein-Protein	HPRD:17279:05686|HPRD:05686:04542	14596909	3
HPRD:01809:01495|HPRD:01495:00745:6733	Protein-Protein	HPRD:01809:01495|HPRD:01495:00745	7760813	3
HPRD:05378:03972|HPRD:02740:01681:6949	Protein-Protein	HPRD:05378:03972|HPRD:02740:01681	10026169	3
HPRD:10369:00241|HPRD:10369:02810:4603	Protein-Protein	HPRD:10369:00241|HPRD:10369:02810	15902271	3
HPRD:10587:01828|HPRD:10587:01821:7829	Protein-Protein	HPRD:10587:01828|HPRD:10587:01821	15247411	3
BioGRID:2915|Intact:6188	Protein-Protein	BioGRID:2915|IntAct:-	15073321	3
HPRD:07304:01320|HPRD:02543:01320:9628	Protein-Protein	HPRD:07304:01320|HPRD:02543:01320	8621719	3
BioGRID:7079	Protein-Protein	BioGRID	9434630	3
BioGRID:650|HPRD:01576:01154:2012	Protein-Protein	BioGRID:650|HPRD:01576:01154	9566894	3
HPRD:05230:03833|HPRD:03539:05230:964	Protein-Protein	HPRD:05230:03833|HPRD:03539:05230	11278268	3
HPRD:12293:05496|HPRD:14358:12293:540	Protein-Protein	HPRD:12293:05496|HPRD:14358:12293	11890701	3
HPRD:02917:00760|BioGRID:3216:1383	Protein-Protein	HPRD:02917:00760|BioGRID:3216	12885252	3
BioGRID:1672|HPRD:16716:10861:63	Protein-Protein	BioGRID:1672|HPRD:16716:10861	15338056	3
HPRD:00204:01080|HPRD:00655:00204:6628	Protein-Protein	HPRD:00204:01080|HPRD:00655:00204	7545683	3
BioGRID:3492|HPRD:02422:01859:7008	Protein-Protein	BioGRID:3492|HPRD:02422:01859	12640129	3
HPRD:06410:01722|HPRD:06410:02637:4008	Protein-Protein	HPRD:06410:01722|HPRD:06410:02637	12145319	3
BioGRID:3042|HPRD:16754:04380:2992	Protein-Protein	BioGRID:3042|HPRD:16754:04380	14612439	3
HPRD:01829:00412|HPRD:01828:00412:9626	Protein-Protein	HPRD:01829:00412|HPRD:01828:00412	10457363	3
HPRD:09302:05100|HPRD:09302:05093:7042	Protein-Protein	HPRD:09302:05100|HPRD:09302:05093	10026210	3
HPRD:00513:00511|HPRD:01414:00511:7253	Protein-Protein	HPRD:00513:00511|HPRD:01414:00511	9606214	3
BioGRID:3789|HPRD:04078:02146:5548	Protein-Protein	BioGRID:3789|HPRD:04078:02146	10722728	3
HPRD:00226:09181|HPRD:09181:01885:9674	Protein-Protein	HPRD:00226:09181|HPRD:09181:01885	9971746	3
HPRD:02767:00115|HPRD:01525:00115:3561	Protein-Protein	HPRD:02767:00115|HPRD:01525:00115	11825873	3
BioGRID:1732|HPRD:06769:05219:7600	Protein-Protein	BioGRID:1732|HPRD:06769:05219	9773978	3
HPRD:06352:02924|HPRD:05782:03012:3597	Protein-Protein	HPRD:06352:02924|HPRD:05782:03012	8707840	3
BioGRID:521|HPRD:11888:02664:7777	Protein-Protein	BioGRID:521|HPRD:11888:02664	10502414	3
HPRD:01498:04235|HPRD:01499:04235:9135	Protein-Protein	HPRD:01498:04235|HPRD:01499:04235	8631738	3
HPRD:08849:03007|HPRD:08849:04199:3872	Protein-Protein	HPRD:08849:03007|HPRD:08849:04199	10595517	3
HPRD:14351:11947|HPRD:14351:04963:7106	Protein-Protein	HPRD:14351:11947|HPRD:14351:04963	11549320	3
BioGRID:2985|HPRD:00279:12025:10357	Protein-Protein	BioGRID:2985|HPRD:00279:12025	14685260	3
HPRD:01499:07519|HPRD:03019:07519:8517	Protein-Protein	HPRD:01499:07519|HPRD:03019:07519	11930178	3
BioGRID:1939|HPRD:04469:04067:4340	Protein-Protein	BioGRID:1939|HPRD:04469:04067	12692135	3
HPRD:01842:01841|BioGRID:1132:6334	Protein-Protein	HPRD:01842:01841|BioGRID:1132	8987992	3
HPRD:05517:00239|HPRD:05515:01005:5031	Protein-Protein	HPRD:05517:00239|HPRD:05515:01005	10385705	3
HPRD:01280:01268|HPRD:01280:00150:1469	Protein-Protein	HPRD:01280:01268|HPRD:01280:00150	11439336	3
HPRD:04091:01903|HPRD:04091:05431:9981	Protein-Protein	HPRD:04091:01903|HPRD:04091:05431	15361064	3
HPRD:05222:00015|HPRD:12179:04020:3054	Protein-Protein	HPRD:05222:00015|HPRD:12179:04020	12042308	3
BioGRID:147|HPRD:06090:00222:4268	Protein-Protein	BioGRID:147|HPRD:06090:00222	11375975	3
HPRD:03027:01992|HPRD:02522:01992:3589	Protein-Protein	HPRD:03027:01992|HPRD:02522:01992	10930399	3
HPRD:05587:16097|HPRD:01320:16097:12137	Protein-Protein	HPRD:05587:16097|HPRD:01320:16097	11997497	3
BioGRID:1088|HPRD:06751:01802:9985	Protein-Protein	BioGRID:1088|HPRD:06751:01802	10518497	3
HPRD:05560:03426|HPRD:05560:02094:7700	Protein-Protein	HPRD:05560:03426|HPRD:05560:02094	10929712	3
BioGRID:1559|HPRD:03220:02919:135	Protein-Protein	BioGRID:1559|HPRD:03220:02919	11487578	3
BioGRID:803|HPRD:03800:01326:5996	Protein-Protein	BioGRID:803|HPRD:03800:01326	11856312	3
BioGRID:2718|HPRD:11382:04078:9650	Protein-Protein	BioGRID:2718|HPRD:11382:04078	12730195	3
HPRD:05667:05937|HPRD:05667:05936:13127	Protein-Protein	HPRD:05667:05937|HPRD:05667:05936	16627472	3
HPRD:06243:04389|HPRD:06243:03255:5702	Protein-Protein	HPRD:06243:04389|HPRD:06243:03255	11956208	3
BioGRID:3571|HPRD:02910:02183:6963	Protein-Protein	BioGRID:3571|HPRD:02910:02183	10809664	3
HPRD:06296:04637|HPRD:06296:02541:1423	Protein-Protein	HPRD:06296:04637|HPRD:06296:02541	10535737	3
HPRD:01238:05181|HPRD:01241:05181:10649	Protein-Protein	HPRD:01238:05181|HPRD:01241:05181	9315679	3
HPRD:15996:04472|HPRD:15996:03143:449	Protein-Protein	HPRD:15996:04472|HPRD:15996:03143	14530259	3
BioGRID:3249|HPRD:04547:01045:5201	Protein-Protein	BioGRID:3249|HPRD:04547:01045	12853473	3
HPRD:05455:05402|HPRD:05402:01851:3919	Protein-Protein	HPRD:05455:05402|HPRD:05402:01851	11942621	3
HPRD:06229:05433|HPRD:07277:05433:5391	Protein-Protein	HPRD:06229:05433|HPRD:07277:05433	15688006	3
BioGRID:1207|HPRD:01487:02047:9743	Protein-Protein	BioGRID:1207|HPRD:01487:02047	11371618	3
HPRD:05639:02409|HPRD:05457:02409:88	Protein-Protein	HPRD:05639:02409|HPRD:05457:02409	12154078	3
BioGRID:3883|HPRD:15136:05474:1081	Protein-Protein	BioGRID:3883|HPRD:15136:05474	12582175	3
HPRD:07152:01456|HPRD:17873:07152:1315	Protein-Protein	HPRD:07152:01456|HPRD:17873:07152	16510448	3
HPRD:01582:00198|HPRD:01582:00201:1050	Protein-Protein	HPRD:01582:00198|HPRD:01582:00201	8563755	3
HPRD:02799:08909|HPRD:03459:08909:1074	Protein-Protein	HPRD:02799:08909|HPRD:03459:08909	9632733	3
BioGRID:1903|HPRD:04517:03973:9681	Protein-Protein	BioGRID:1903|HPRD:04517:03973	9576906	3
HPRD:11768:00032|HPRD:01840:00032:3273	Protein-Protein	HPRD:11768:00032|HPRD:01840:00032	9108196	3
BioGRID:2733|BioGRID:2784:12432	Protein-Protein	BioGRID:2733|BioGRID:2784	15684397	3
BioGRID:0|HPRD:00318:00003:5664	Protein-Protein	BioGRID:0|HPRD:00318:00003	12387818	3
HPRD:17149:00977|HPRD:17149:16099:706	Protein-Protein	HPRD:17149:00977|HPRD:17149:16099	15383541	3
HPRD:04094:05378|Intact:4283	Protein-Protein	HPRD:04094:05378|IntAct:-	16525419	3
BioGRID:2327	Protein-Protein	BioGRID	15485908	3
HPRD:07909:12352|HPRD:07038:05182:6683	Protein-Protein	HPRD:07909:12352|HPRD:07038:05182	16874301	3
BioGRID:899|HPRD:01786:01485:8760	Protein-Protein	BioGRID:899|HPRD:01786:01485	12634056	3
BioGRID:9991	Protein-Protein	BioGRID	15466214	3
BioGRID:953	Protein-Protein	BioGRID	15184379	3
BioGRID:3232|HPRD:15273:00215:1066	Protein-Protein	BioGRID:3232|HPRD:15273:00215	12871946	3
HPRD:00396:06414|HPRD:00396:03110:2830	Protein-Protein	HPRD:00396:06414|HPRD:00396:03110	15459234	3
HPRD:12165:02942|HPRD:07039:02942:92	Protein-Protein	HPRD:12165:02942|HPRD:07039:02942	12189167	3
HPRD:09165:00999|HPRD:09165:04559:1565	Protein-Protein	HPRD:09165:00999|HPRD:09165:04559	10347172	3
HPRD:02514:03402|HPRD:02514:03479:8890	Protein-Protein	HPRD:02514:03402|HPRD:02514:03479	9218456	3
HPRD:03655:03031|HPRD:16016:08916:6587	Protein-Protein	HPRD:03655:03031|HPRD:16016:08916	11575923	3
HPRD:07037:08923|HPRD:01736:01729:2104	Protein-Protein	HPRD:07037:08923|HPRD:01736:01729	2138083	3
BioGRID:5153	Protein-Protein	BioGRID	8663231	3
HPRD:00756:01236|Intact:4164	Protein-Protein	HPRD:00756:01236|IntAct:-	15537540	3
BioGRID:3731|HPRD:00011:04078:2559	Protein-Protein	BioGRID:3731|HPRD:00011:04078	11564735	3
BioGRID:105|HPRD:15338:00150:2947	Protein-Protein	BioGRID:105|HPRD:15338:00150	11152963	3
HPRD:04973:01221|HPRD:04973:01852:4513	Protein-Protein	HPRD:04973:01221|HPRD:04973:01852	15304323	3
HPRD:16420:10942|HPRD:16420:01545:5450	Protein-Protein	HPRD:16420:10942|HPRD:16420:01545	15469846	3
HPRD:01903:00169|HPRD:02321:00169:8076	Protein-Protein	HPRD:01903:00169|HPRD:02321:00169	12196561	3
HPRD:01502:03925|HPRD:01498:03925:482	Protein-Protein	HPRD:01502:03925|HPRD:01498:03925	10531036	3
HPRD:12372:10497|HPRD:12372:02581:2635	Protein-Protein	HPRD:12372:10497|HPRD:12372:02581	11470829	3
BioGRID:1733|HPRD:04968:03399:10534	Protein-Protein	BioGRID:1733|HPRD:04968:03399	12193603	3
HPRD:01819:00645|HPRD:02534:00645:4821	Protein-Protein	HPRD:01819:00645|HPRD:02534:00645	10973497	3
HPRD:07369:00561|HPRD:08912:00561:14382	Protein-Protein	HPRD:07369:00561|HPRD:08912:00561	8386634	3
HPRD:05226:03109|HPRD:05226:04114:4772	Protein-Protein	HPRD:05226:03109|HPRD:05226:04114	12176322	3
HPRD:03183:01907|HPRD:03183:04058:4130	Protein-Protein	HPRD:03183:01907|HPRD:03183:04058	15161933	3
HPRD:02902:12131|HPRD:02902:08487:2771	Protein-Protein	HPRD:02902:12131|HPRD:02902:08487	15729359	3
HPRD:09467:08986|HPRD:09468:08986:9514	Protein-Protein	HPRD:09467:08986|HPRD:09468:08986	10978317	3
HPRD:08962:01971|HPRD:08962:01417:5970	Protein-Protein	HPRD:08962:01971|HPRD:08962:01417	8555184	3
HPRD:00302:09003|HPRD:03382:09003:7770	Protein-Protein	HPRD:00302:09003|HPRD:03382:09003	9525956	3
BioGRID:3861|HPRD:01272:02534:7053	Protein-Protein	BioGRID:3861|HPRD:01272:02534	9809062	3
HPRD:01250:01229|HPRD:03921:01229:8504	Protein-Protein	HPRD:01250:01229|HPRD:03921:01229	7720710	3
HPRD:03382:00579|HPRD:01786:00150:8589	Protein-Protein	HPRD:03382:00579|HPRD:01786:00150	9050991	3
HPRD:03402:02788|HPRD:06532:02788:2629	Protein-Protein	HPRD:03402:02788|HPRD:06532:02788	10753652	3
BioGRID:5279	Protein-Protein	BioGRID	10617653	3
HPRD:04380:06794|HPRD:04380:04389:702	Protein-Protein	HPRD:04380:06794|HPRD:04380:04389	11359933	3
HPRD:02834:04530|HPRD:02834:04205:576	Protein-Protein	HPRD:02834:04530|HPRD:02834:04205	10809782	3
HPRD:00386:00501|HPRD:01703:00501:4422	Protein-Protein	HPRD:00386:00501|HPRD:01703:00501	9148753	3
BioGRID:1578|HPRD:06164:04490:12013	Protein-Protein	BioGRID:1578|HPRD:06164:04490	11854288	3
HPRD:01335:02664|HPRD:01330:02664:9364	Protein-Protein	HPRD:01335:02664|HPRD:01330:02664	11134340	3
HPRD:00713:01227|HPRD:18522:00713:12201	Protein-Protein	HPRD:00713:01227|HPRD:18522:00713	17027006	3
HPRD:03183:00085|HPRD:03183:00078:1262	Protein-Protein	HPRD:03183:00085|HPRD:03183:00078	10224112	3
BioGRID:2838|HPRD:11425:01265:2804	Protein-Protein	BioGRID:2838|HPRD:11425:01265	15302887	3
BioGRID:575|HPRD:04848:01015:5295	Protein-Protein	BioGRID:575|HPRD:04848:01015	9560222	3
BioGRID:3574|HPRD:08950:03399:11851	Protein-Protein	BioGRID:3574|HPRD:08950:03399	12393887	3
HPRD:00609:01475|HPRD:01861:01470:7351	Protein-Protein	HPRD:00609:01475|HPRD:01861:01470	11786908	3
HPRD:07185:00023|BioGRID:3762:10246	Protein-Protein	HPRD:07185:00023|BioGRID:3762	10610177	3
HPRD:03384:00993|HPRD:01381:00993:3633	Protein-Protein	HPRD:03384:00993|HPRD:01381:00993	8702385	3
HPRD:02394:01534|HPRD:02399:02394:8767	Protein-Protein	HPRD:02394:01534|HPRD:02399:02394	12070130	3
HPRD:01574:02664|HPRD:00312:02664:1726	Protein-Protein	HPRD:01574:02664|HPRD:00312:02664	11034201	3
BioGRID:23|HPRD:05222:00223:249	Protein-Protein	BioGRID:23|HPRD:05222:00223	11739652	3
BioGRID:3748|HPRD:05361:00277:1230	Protein-Protein	BioGRID:3748|HPRD:05361:00277	11997511	3
HPRD:08540:00589|HPRD:08540:03390:5631	Protein-Protein	HPRD:08540:00589|HPRD:08540:03390	15602573	3
HPRD:10360:06716|HPRD:04398:10360:1735	Protein-Protein	HPRD:10360:06716|HPRD:04398:10360	12388755	3
HPRD:01477:01819|HPRD:01475:01819:3713	Protein-Protein	HPRD:01477:01819|HPRD:01475:01819	12468645	3
HPRD:08928:01302|HPRD:02511:01304:3610	Protein-Protein	HPRD:08928:01302|HPRD:02511:01304	7848298	3
HPRD:08959:02998|HPRD:08959:05549:10326	Protein-Protein	HPRD:08959:02998|HPRD:08959:05549	10446129	3
HPRD:11816:02637|HPRD:15985:02637:10778	Protein-Protein	HPRD:11816:02637|HPRD:15985:02637	7768895	3
BioGRID:310|HPRD:09066:00524:7077	Protein-Protein	BioGRID:310|HPRD:09066:00524	12024042	3
BioGRID:6338	Colocalization	BioGRID	10959836	3
HPRD:05706:01323|HPRD:05706:01537:1971	Protein-Protein	HPRD:05706:01323|HPRD:05706:01537	10523675	3
HPRD:04910:01325|HPRD:01325:00628:6719	Protein-Protein	HPRD:04910:01325|HPRD:01325:00628	10593924	3
HPRD:07218:02867|HPRD:10952:03256:4805	Protein-Protein	HPRD:07218:02867|HPRD:10952:03256	16537899	3
HPRD:03812:02862|HPRD:03812:02861:2693	Protein-Protein	HPRD:03812:02862|HPRD:03812:02861	12167593	3
HPRD:01720:01498|HPRD:01720:01502:5485	Protein-Protein	HPRD:01720:01498|HPRD:01720:01502	11278415	3
BioGRID:2618|BioGRID:2617:2453	Colocalization	BioGRID:2618|BioGRID:2617	11521194	3
BioGRID:1930|HPRD:04184:15942:1388	Protein-Protein	BioGRID:1930|HPRD:04184:15942	10827081	3
HPRD:05516:01890|HPRD:05517:01890:797	Protein-Protein	HPRD:05516:01890|HPRD:05517:01890	12446722	3
HPRD:05085:04011|HPRD:05085:03995:5218	Protein-Protein	HPRD:05085:04011|HPRD:05085:03995	11397816	3
HPRD:10443:01878|Intact:5669	Protein-Protein	HPRD:10443:01878|IntAct:-	15039775	3
HPRD:01502:01078|HPRD:01498:01078:6300	Protein-Protein	HPRD:01502:01078|HPRD:01498:01078	11123317	3
HPRD:06271:00350|HPRD:06271:00128:3657	Protein-Protein	HPRD:06271:00350|HPRD:06271:00128	10567358	3
HPRD:10103:04278|HPRD:12033:04278:1535	Protein-Protein	HPRD:10103:04278|HPRD:12033:04278	11230181	3
HPRD:06004:00757|HPRD:06004:00756:8460	Protein-Protein	HPRD:06004:00757|HPRD:06004:00756	10973974	3
BioGRID:3636|HPRD:05357:03666:1512	Protein-Protein	BioGRID:3636|HPRD:05357:03666	11521196	3
HPRD:18350:03356|HPRD:18350:01256:9451	Protein-Protein	HPRD:18350:03356|HPRD:18350:01256	14630787	3
HPRD:00969:02608|HPRD:00969:08980:2389	Protein-Protein	HPRD:00969:02608|HPRD:00969:08980	11940648	3
HPRD:02780:00104|HPRD:01398:00104:6712	Protein-Protein	HPRD:02780:00104|HPRD:01398:00104	9174053	3
HPRD:09343:03397|HPRD:09343:00568:2097	Protein-Protein	HPRD:09343:03397|HPRD:09343:00568	9584197	3
HPRD:06430:03007|HPRD:06430:04199:12315	Protein-Protein	HPRD:06430:03007|HPRD:06430:04199	11440998	3
HPRD:09300:01717|HPRD:09301:09299:9524	Protein-Protein	HPRD:09300:01717|HPRD:09301:09299	9920726	3
BioGRID:780|HPRD:05450:02405:9555	Protein-Protein	BioGRID:780|HPRD:05450:02405	10848612	3
HPRD:02437:08935|HPRD:02437:01071:2683	Protein-Protein	HPRD:02437:08935|HPRD:02437:01071	15640154	3
HPRD:04380:04899|HPRD:00258:02995:8109	Protein-Protein	HPRD:04380:04899|HPRD:00258:02995	12917407	3
HPRD:01265:01817|HPRD:01265:00992:8802	Protein-Protein	HPRD:01265:01817|HPRD:01265:00992	9446616	3
BioGRID:3420|HPRD:03786:03312:741	Protein-Protein	BioGRID:3420|HPRD:03786:03312	12697834	3
BioGRID:2102|HPRD:07582:06698:8071	Protein-Protein	BioGRID:2102|HPRD:07582:06698	11408590	3
HPRD:01381:00114|Intact:4297	Protein-Protein	HPRD:01381:00114|IntAct:-	8647200	3
HPRD:03832:02570|HPRD:03362:02570:10258	Protein-Protein	HPRD:03832:02570|HPRD:03362:02570	10469124	3
HPRD:03825:01474|HPRD:03825:00655:5798	Protein-Protein	HPRD:03825:01474|HPRD:03825:00655	9118959	3
HPRD:02334:00753|BioGRID:458:4506	Protein-Protein	HPRD:02334:00753|BioGRID:458	9712840	3
HPRD:01501:01630|HPRD:09435:01721:13244	Protein-Protein	HPRD:01501:01630|HPRD:09435:01721	11438522	3
BioGRID:1450|HPRD:12320:03479:3276	Protein-Protein	BioGRID:1450|HPRD:12320:03479	10597297	3
BioGRID:3652|HPRD:03874:03666:4448	Protein-Protein	BioGRID:3652|HPRD:03874:03666	11756182	3
HPRD:00277:01113|HPRD:03457:01113:1395	Protein-Protein	HPRD:00277:01113|HPRD:03457:01113	11535131	3
HPRD:03778:00226|HPRD:03778:01885:1196	Protein-Protein	HPRD:03778:00226|HPRD:03778:01885	11058098	3
BioGRID:2212|HPRD:09628:06225:3732	Protein-Protein	BioGRID:2212|HPRD:09628:06225	12826607	3
BioGRID:6199	Protein-Protein	BioGRID	11401546	3
HPRD:06129:02811|HPRD:06129:04462:5541	Protein-Protein	HPRD:06129:02811|HPRD:06129:04462	10962033	3
HPRD:03547:01538|HPRD:01532:01538:1708	Protein-Protein	HPRD:03547:01538|HPRD:01532:01538	7991565	3
HPRD:18206:02740|HPRD:18206:00674:4196	Protein-Protein	HPRD:18206:02740|HPRD:18206:00674	10521462	3
HPRD:01468:04011|HPRD:01468:05483:8674	Protein-Protein	HPRD:01468:04011|HPRD:01468:05483	12609980	3
BioGRID:408|HPRD:03502:01267:6084	Protein-Protein	BioGRID:408|HPRD:03502:01267	9674711	3
BioGRID:940|HPRD:02164:01535:5282	Protein-Protein	BioGRID:940|HPRD:02164:01535	11377421	3
BioGRID:2796|HPRD:06186:04462:8188	Protein-Protein	BioGRID:2796|HPRD:06186:04462	12210728	3
HPRD:01685:10942|HPRD:01685:03415:5888	Protein-Protein	HPRD:01685:10942|HPRD:01685:03415	16336193	3
HPRD:04122:03539|Intact:246	Protein-Protein	HPRD:04122:03539|IntAct:-	9162022	3
BioGRID:961|HPRD:03810:01546:1116	Protein-Protein	BioGRID:961|HPRD:03810:01546	8939933	3
HPRD:02745:00293|HPRD:02745:00292:2039	Protein-Protein	HPRD:02745:00293|HPRD:02745:00292	9548757	3
BioGRID:47|HPRD:10341:01267:9587	Protein-Protein	BioGRID:47|HPRD:10341:01267	10854253	3
HPRD:15096:02814|HPRD:02814:00453:4576	Protein-Protein	HPRD:15096:02814|HPRD:02814:00453	11698641	3
HPRD:03459:10385|HPRD:02799:10385:1856	Protein-Protein	HPRD:03459:10385|HPRD:02799:10385	12107159	3
BioGRID:296|HPRD:00514:00513:1257	Protein-Protein	BioGRID:296|HPRD:00514:00513	9261168	3
HPRD:04620:01504|HPRD:04620:01475:7036	Protein-Protein	HPRD:04620:01504|HPRD:04620:01475	12774026	3
HPRD:10532:00617|HPRD:10532:01615:1712	Protein-Protein	HPRD:10532:00617|HPRD:10532:01615	10837141	3
BioGRID:2990|HPRD:08970:03857:7013	Protein-Protein	BioGRID:2990|HPRD:08970:03857	14675200	3
HPRD:17629:03812|HPRD:17629:07565:9416	Protein-Protein	HPRD:17629:03812|HPRD:17629:07565	15252135	3
HPRD:01200:00992|HPRD:02777:01200:1738	Protein-Protein	HPRD:01200:00992|HPRD:02777:01200	9452495	3
HPRD:07206:00136|HPRD:02972:02624:1667	Protein-Protein	HPRD:07206:00136|HPRD:02972:02624	9361024	3
BioGRID:2513|HPRD:04762:00218:948	Protein-Protein	BioGRID:2513|HPRD:04762:00218	12732733	3
BioGRID:958|HPRD:03371:01545:80	Protein-Protein	BioGRID:958|HPRD:03371:01545	10085114	3
HPRD:06022:01020|HPRD:01015:06022:1369	Protein-Protein	HPRD:06022:01020|HPRD:01015:06022	12235123	3
BioGRID:1569|HPRD:03428:02972:8764	Protein-Protein	BioGRID:1569|HPRD:03428:02972	12881483	3
BioGRID:204|HPRD:02805:00304:3395	Protein-Protein	BioGRID:204|HPRD:02805:00304	9405394	3
BioGRID:3775|HPRD:00918:02534:8641	Protein-Protein	BioGRID:3775|HPRD:00918:02534	12435739	3
HPRD:06532:07510|HPRD:01498:07510:1893	Protein-Protein	HPRD:06532:07510|HPRD:01498:07510	12486117	3
HPRD:18293:01899|HPRD:18293:01819:3112	Protein-Protein	HPRD:18293:01899|HPRD:18293:01819	11375989	3
HPRD:00764:00907|HPRD:00908:00764:6204	Protein-Protein	HPRD:00764:00907|HPRD:00908:00764	8662698	3
HPRD:00746:00539|HPRD:01308:00746:8807	Protein-Protein	HPRD:00746:00539|HPRD:01308:00746	9166747	3
HPRD:10494:15982|HPRD:10494:08882:7414	Protein-Protein	HPRD:10494:15982|HPRD:10494:08882	15670210	3
HPRD:09045:00524|HPRD:00524:00023:5935	Protein-Protein	HPRD:09045:00524|HPRD:00524:00023	12354770	3
HPRD:00277:03746|HPRD:00279:03746:414	Protein-Protein	HPRD:00277:03746|HPRD:00279:03746	9806882	3
HPRD:01817:01045|HPRD:01273:01045:5709	Protein-Protein	HPRD:01817:01045|HPRD:01273:01045	10490827	3
HPRD:03627:03690|HPRD:03220:03627:1969	Protein-Protein	HPRD:03627:03690|HPRD:03220:03627	12533515	3
BioGRID:1455|HPRD:03539:02636:3502	Protein-Protein	BioGRID:1455|HPRD:03539:02636	9418902	3
HPRD:05975:01561|HPRD:06031:05975:1497	Protein-Protein	HPRD:05975:01561|HPRD:06031:05975	12506116	3
HPRD:01261:05070|HPRD:01262:05070:3978	Protein-Protein	HPRD:01261:05070|HPRD:01262:05070	11903042	3
HPRD:02650:00584|HPRD:09320:02650:3305	Protein-Protein	HPRD:02650:00584|HPRD:09320:02650	11043578	3
BioGRID:1034|HPRD:04658:01696:1595	Protein-Protein	BioGRID:1034|HPRD:04658:01696	10728974	3
HPRD:00992:01423|HPRD:01423:01490:4495	Protein-Protein	HPRD:00992:01423|HPRD:01423:01490	8657151	3
HPRD:04357:02157|HPRD:02157:00920:4444	Protein-Protein	HPRD:04357:02157|HPRD:02157:00920	15710417	3
BioGRID:3001	Protein-Protein	BioGRID	14661020	3
HPRD:02917:01498|HPRD:02917:01502:1547	Protein-Protein	HPRD:02917:01498|HPRD:02917:01502	11063746	3
HPRD:17843:02807|HPRD:01261:17843:5867	Protein-Protein	HPRD:17843:02807|HPRD:01261:17843	15173318	3
BioGRID:3498|HPRD:01496:00414:3382	Protein-Protein	BioGRID:3498|HPRD:01496:00414	12637502	3
HPRD:11888:03221|HPRD:11888:03356:8697	Protein-Protein	HPRD:11888:03221|HPRD:11888:03356	11118211	3
HPRD:04261:04255|HPRD:07201:04261:5823	Protein-Protein	HPRD:04261:04255|HPRD:07201:04261	11744692	3
HPRD:07002:04819|HPRD:07002:03754:6065	Protein-Protein	HPRD:07002:04819|HPRD:07002:03754	11997515	3
HPRD:04297:03100|HPRD:04297:01496:7538	Protein-Protein	HPRD:04297:03100|HPRD:04297:01496	12121974	3
HPRD:01470:02712|HPRD:00150:03135:2695	Protein-Protein	HPRD:01470:02712|HPRD:00150:03135	10386953	3
HPRD:03614:02970|HPRD:08348:02970:11080	Protein-Protein	HPRD:03614:02970|HPRD:08348:02970	8612563	3
HPRD:09059:01154|HPRD:01154:04042:8081	Protein-Protein	HPRD:09059:01154|HPRD:01154:04042	11056214	3
HPRD:01822:03356|HPRD:04106:00212:2617	Protein-Protein	HPRD:01822:03356|HPRD:04106:00212	9748228	3
HPRD:00277:01896|HPRD:00279:01896:6494	Protein-Protein	HPRD:00277:01896|HPRD:00279:01896	9045708	3
HPRD:05137:08870|HPRD:03590:08870:3402	Protein-Protein	HPRD:05137:08870|HPRD:03590:08870	15637055	3
BioGRID:2163|HPRD:15244:05457:968	Protein-Protein	BioGRID:2163|HPRD:15244:05457	11533041	3
HPRD:00309:16694|HPRD:16694:03627:4114	Protein-Protein	HPRD:00309:16694|HPRD:16694:03627	10816584	3
HPRD:00589:04026|HPRD:16029:00589:2241	Protein-Protein	HPRD:00589:04026|HPRD:16029:00589	15666801	3
HPRD:01706:00408|HPRD:01957:01706:8079	Protein-Protein	HPRD:01706:00408|HPRD:01957:01706	8345200	3
HPRD:04835:02506|HPRD:04835:01079:6339	Protein-Protein	HPRD:04835:02506|HPRD:04835:01079	14722085	3
HPRD:05156:03926|HPRD:05156:02780:1364	Protein-Protein	HPRD:05156:03926|HPRD:05156:02780	9872323	3
HPRD:00150:00589|HPRD:00589:01281:4132	Protein-Protein	HPRD:00150:00589|HPRD:00589:01281	15173068	3
BioGRID:6029	Protein-Protein	BioGRID	9734785	3
BioGRID:2046|Intact:9391	Protein-Protein	BioGRID:2046|IntAct:-	11369516	3
HPRD:00992:02777|HPRD:00992:00026:3099	Protein-Protein	HPRD:00992:02777|HPRD:00992:00026	11722592	3
HPRD:13410:05085|HPRD:13410:03229:6439	Protein-Protein	HPRD:13410:05085|HPRD:13410:03229	15240819	3
HPRD:04172:00241|HPRD:03947:00241:6450	Protein-Protein	HPRD:04172:00241|HPRD:03947:00241	10747990	3
HPRD:11738:03833|Intact:5691	Protein-Protein	HPRD:11738:03833|IntAct:-	11463333	3
HPRD:03952:02810|HPRD:03952:02807:1768	Protein-Protein	HPRD:03952:02810|HPRD:03952:02807	9753748	3
HPRD:12473:01320|HPRD:12473:01809:10890	Protein-Protein	HPRD:12473:01320|HPRD:12473:01809	12475393	3
HPRD:04356:06771|HPRD:04356:04389:2697	Protein-Protein	HPRD:04356:06771|HPRD:04356:04389	16137618	3
HPRD:01501:01382|HPRD:04234:01501:3339	Protein-Protein	HPRD:01501:01382|HPRD:04234:01501	11676480	3
BioGRID:1397|HPRD:04078:03251:10642	Protein-Protein	BioGRID:1397|HPRD:04078:03251	11864601	3
HPRD:15550:02918|HPRD:15555:04583:7412	Protein-Protein	HPRD:15550:02918|HPRD:15555:04583	11854271	3
HPRD:01502:03122|HPRD:01499:03122:5467	Protein-Protein	HPRD:01502:03122|HPRD:01499:03122	9694886	3
HPRD:02591:01821|HPRD:02591:01828:8062	Protein-Protein	HPRD:02591:01821|HPRD:02591:01828	8093006	3
HPRD:16199:03005|HPRD:16199:00246:2816	Protein-Protein	HPRD:16199:03005|HPRD:16199:00246	15728831	3
HPRD:02030:01700|HPRD:10380:01700:11194	Protein-Protein	HPRD:02030:01700|HPRD:10380:01700	10856712	3
HPRD:04537:00992|HPRD:04537:00993:3295	Protein-Protein	HPRD:04537:00992|HPRD:04537:00993	10809230	3
HPRD:03898:00309|HPRD:14371:01323:3095	Protein-Protein	HPRD:03898:00309|HPRD:14371:01323	12006984	3
BioGRID:340|HPRD:04645:00548:6861	Protein-Protein	BioGRID:340|HPRD:04645:00548	11226169	3
BioGRID:5|HPRD:09524:02060:750	Protein-Protein	BioGRID:5|HPRD:09524:02060	12006559	3
HPRD:01475:01729|HPRD:01729:06767:138	Protein-Protein	HPRD:01475:01729|HPRD:01729:06767	14672952	3
HPRD:17644:03628|HPRD:17644:03627:6379	Protein-Protein	HPRD:17644:03628|HPRD:17644:03627	12716910	3
BioGRID:1614	Protein-Protein	BioGRID	10194355	3
BioGRID:3582|HPRD:08950:06944:6708	Protein-Protein	BioGRID:3582|HPRD:08950:06944	12239342	3
HPRD:00302:09020|HPRD:00449:09020:10112	Protein-Protein	HPRD:00302:09020|HPRD:00449:09020	12832492	3
HPRD:02799:08986|HPRD:00977:08986:6633	Protein-Protein	HPRD:02799:08986|HPRD:00977:08986	9875225	3
HPRD:02614:00692|HPRD:00695:00694:10239	Protein-Protein	HPRD:02614:00692|HPRD:00695:00694	9466455	3
HPRD:00772:00411|HPRD:02506:00772:7114	Protein-Protein	HPRD:00772:00411|HPRD:02506:00772	11967116	3
BioGRID:3637|Intact:12541	Protein-Protein	BioGRID:3637|IntAct:-	11931769	3
HPRD:04669:01217|HPRD:05006:01217:111	Protein-Protein	HPRD:04669:01217|HPRD:05006:01217	12163560	3
BioGRID:3354|HPRD:01574:01503:5777	Protein-Protein	BioGRID:3354|HPRD:01574:01503	12761493	3
HPRD:03319:03313|HPRD:03313:01504:3809	Protein-Protein	HPRD:03319:03313|HPRD:03313:01504	12242277	3
HPRD:05269:06104|HPRD:05501:06771:6922	Protein-Protein	HPRD:05269:06104|HPRD:05501:06771	16288044	3
HPRD:02867:01346|HPRD:04946:00298:3278	Protein-Protein	HPRD:02867:01346|HPRD:04946:00298	7478582	3
BioGRID:1225|HPRD:19086:02072:7158	Protein-Protein	BioGRID:1225|HPRD:19086:02072	10197531	3
HPRD:03503:01419|HPRD:03503:01966:10122	Protein-Protein	HPRD:03503:01419|HPRD:03503:01966	2551064	3
HPRD:03961:04424|Intact:8778	Protein-Protein	HPRD:03961:04424|IntAct:-	15983381	3
HPRD:02754:01819|HPRD:02997:02072:5554	Protein-Protein	HPRD:02754:01819|HPRD:02997:02072	8878483	3
HPRD:09674:02820|HPRD:09674:03816:3599	Protein-Protein	HPRD:09674:02820|HPRD:09674:03816	12024021	3
HPRD:00663:00234|HPRD:02578:00234:2814	Protein-Protein	HPRD:00663:00234|HPRD:02578:00234	12574411	3
HPRD:01303:00180|HPRD:01304:00180:1362	Protein-Protein	HPRD:01303:00180|HPRD:01304:00180	12165517	3
BioGRID:3110|HPRD:12374:02725:4600	Protein-Protein	BioGRID:3110|HPRD:12374:02725	14516699	3
HPRD:04669:00992|HPRD:04669:02547:4230	Protein-Protein	HPRD:04669:00992|HPRD:04669:02547	11133764	3
HPRD:04125:01496|HPRD:04125:02619:4565	Protein-Protein	HPRD:04125:01496|HPRD:04125:02619	9788880	3
HPRD:01894:00628|HPRD:00628:00626:2944	Protein-Protein	HPRD:01894:00628|HPRD:00628:00626	11010812	3
HPRD:00644:00343|HPRD:00343:00342:1926	Protein-Protein	HPRD:00644:00343|HPRD:00343:00342	10563789	3
BioGRID:2588|HPRD:00128:00286:8996	Protein-Protein	BioGRID:2588|HPRD:00128:00286	15331612	3
HPRD:10418:01158|HPRD:10418:04156:2201	Protein-Protein	HPRD:10418:01158|HPRD:10418:04156	14594813	3
BioGRID:253|HPRD:02597:00390:6082	Protein-Protein	BioGRID:253|HPRD:02597:00390	11292842	3
HPRD:03297:01721|HPRD:04100:01721:7163	Protein-Protein	HPRD:03297:01721|HPRD:04100:01721	10321247	3
HPRD:03476:01214|HPRD:03476:01340:864	Protein-Protein	HPRD:03476:01214|HPRD:03476:01340	7493937	3
HPRD:01763:00764|HPRD:01763:00760:656	Protein-Protein	HPRD:01763:00764|HPRD:01763:00760	10644723	3
BioGRID:3333|HPRD:16002:10306:2621	Protein-Protein	BioGRID:3333|HPRD:16002:10306	12786944	3
HPRD:16905:09347|HPRD:16905:06291:3923	Protein-Protein	HPRD:16905:09347|HPRD:16905:06291	12808037	3
HPRD:05919:03419|HPRD:05919:02094:7128	Protein-Protein	HPRD:05919:03419|HPRD:05919:02094	11604410	3
HPRD:16179:04613|HPRD:16179:16028:8191	Protein-Protein	HPRD:16179:04613|HPRD:16179:16028	10835346	3
HPRD:09066:00527|HPRD:07611:00527:9647	Protein-Protein	HPRD:09066:00527|HPRD:07611:00527	11675124	3
HPRD:02136:01496|HPRD:02136:03479:3537	Protein-Protein	HPRD:02136:01496|HPRD:02136:03479	11988087	3
BioGRID:3661|HPRD:02483:01454:3296	Protein-Protein	BioGRID:3661|HPRD:02483:01454	12065415	3
HPRD:12038:02164|HPRD:12038:01164:844	Protein-Protein	HPRD:12038:02164|HPRD:12038:01164	10856295	3
BioGRID:2931|HPRD:11929:00286:12590	Protein-Protein	BioGRID:2931|HPRD:11929:00286	15023525	3
BioGRID:3269|HPRD:00310:00298:1421	Protein-Protein	BioGRID:3269|HPRD:00310:00298	12839982	3
HPRD:01180:00558|HPRD:01839:00558:2335	Protein-Protein	HPRD:01180:00558|HPRD:01839:00558	11071908	3
BioGRID:573|HPRD:04927:00796:7691	Protein-Protein	BioGRID:573|HPRD:04927:00796	12496276	3
HPRD:10488:01825|HPRD:10488:04187:8696	Protein-Protein	HPRD:10488:01825|HPRD:10488:04187	12853457	3
HPRD:09061:02981|HPRD:09887:09061:6463	Protein-Protein	HPRD:09061:02981|HPRD:09887:09061	11884415	3
BioGRID:3350|HPRD:07572:04490:3882	Protein-Protein	BioGRID:3350|HPRD:07572:04490	12768206	3
HPRD:05259:01484|HPRD:05259:01786:9046	Protein-Protein	HPRD:05259:01484|HPRD:05259:01786	9326583	3
HPRD:01320:01267|HPRD:02627:00150:608	Protein-Protein	HPRD:01320:01267|HPRD:02627:00150	8621483	3
HPRD:17637:00026|Intact:789	Protein-Protein	HPRD:17637:00026|IntAct:-	15764709	3
BioGRID:2943|HPRD:00169:00138:6980	Protein-Protein	BioGRID:2943|HPRD:00169:00138	14980518	3
HPRD:16450:00471|HPRD:16450:13095:130	Protein-Protein	HPRD:16450:00471|HPRD:16450:13095	11708798	3
HPRD:09310:01818|HPRD:09310:00454:6961	Protein-Protein	HPRD:09310:01818|HPRD:09310:00454	10421840	3
HPRD:05026:03347|HPRD:03347:02301:3358	Protein-Protein	HPRD:05026:03347|HPRD:03347:02301	12690097	3
HPRD:07452:00354|HPRD:07452:00360:8812	Protein-Protein	HPRD:07452:00354|HPRD:07452:00360	11683410	3
HPRD:05558:00655|HPRD:05558:01301:8177	Protein-Protein	HPRD:05558:00655|HPRD:05558:01301	9837776	3
HPRD:00764:00259|HPRD:00765:00259:11971	Protein-Protein	HPRD:00764:00259|HPRD:00765:00259	11168387	3
BioGRID:2369|HPRD:10280:03204:6293	Protein-Protein	BioGRID:2369|HPRD:10280:03204	7644499	3
BioGRID:1162|HPRD:07259:01875:7722	Protein-Protein	BioGRID:1162|HPRD:07259:01875	12067236	3
BioGRID:3447|HPRD:00777:00769:8251	Protein-Protein	BioGRID:3447|HPRD:00777:00769	12676772	3
HPRD:05919:05761|Intact:4631	Protein-Protein	HPRD:05919:05761|IntAct:-	11801603	3
BioGRID:1666|HPRD:06901:04380:5185	Protein-Protein	BioGRID:1666|HPRD:06901:04380	11016919	3
HPRD:01807:01105|HPRD:02511:01105:4166	Protein-Protein	HPRD:01807:01105|HPRD:02511:01105	11118327	3
HPRD:10003:05000|HPRD:10003:01603:9849	Protein-Protein	HPRD:10003:05000|HPRD:10003:01603	11809816	3
HPRD:01868:00362|HPRD:01868:00365:849	Protein-Protein	HPRD:01868:00362|HPRD:01868:00365	9659899	3
BioGRID:3201|HPRD:05459:02619:7290	Protein-Protein	BioGRID:3201|HPRD:05459:02619	12897141	3
BioGRID:10575	Protein-Protein	BioGRID	11032808	3
HPRD:00292:00121|HPRD:00293:00121:5814	Protein-Protein	HPRD:00292:00121|HPRD:00293:00121	11435427	3
HPRD:08369:03188|HPRD:06347:03188:8849	Protein-Protein	HPRD:08369:03188|HPRD:06347:03188	15854902	3
HPRD:04858:04070|HPRD:04858:05055:4106	Protein-Protein	HPRD:04858:04070|HPRD:04858:05055	15572376	3
[truncated: 13,505 more rows]
